# Supplementary material for: 2,9-Bis(trichloro­meth­yl)-1,10-phenanthroline
Source: Acta Crystallogr Sect E Struct Rep Online. 2010 Jan 23;66(Pt 2):o424. doi: 10.1107/S1600536810002035 (PMC2979670; doi:10.1107/S1600536810002035)
Supplement: Supplementary file 1 [file e-66-0o424-sup1.cif]

##############################################################################
###                                                                        ###
###        Electronic paper (Acta Crystallographica Section E)             ###
###                                                                        ###
##############################################################################
#                                                                            #
# This CIF contains the data in a paper accepted for publication in Acta     #
# Crystallographica Section E. It conforms to the requirements of Notes      #
# for Authors for Section E, and has been peer reviewed under the auspices   #
# of the IUCr Commission on Journals.                                        #
#                                                                            #
# Full details of the Crystallographic Information File format               #
# are given in the paper "The Crystallographic Information File (CIF):       #
# a New Standard Archive File for Crystallography" by S. R. Hall, F. H.      #
# Allen and I. D. Brown [Acta Cryst. (1991), A47, 655-685].                  #
#                                                                            #
# The current version of the core CIF dictionary is obtainable from          #
# ftp://ftp.iucr.org/pub/cif_core.dic. The current version number is 2.4.    #
#                                                                            #
# Software is freely available for graphical display of the structure(s) in  #
# this CIF.  For information consult the CIF home page http://www.iucr.org/  #
# cif/home.html                                                              #
#                                                                            #
# This file may be used for bona fide research purposes within the           #
# scientific community so long as proper attribution is given to the journal # 
# article from which it was obtained.                                        #
#                                                                            #
##############################################################################
                                             
data_global
_audit_creation_method     'form.cif (version 2.0)'
_journal_data_validation_number     ?
_journal_date_recd_electronic     2010-01-14
_journal_date_accepted     2010-01-15
_journal_name_full     'Acta Crystallographica, Section E'
_journal_year     2010
_journal_volume     66
_journal_issue      2
_journal_page_first     o424
_journal_page_last     o424
_journal_paper_category     QO
_journal_coeditor_code     WN2373
_publ_contact_author_name     'Prof. Fun Hoong Kun'
_publ_contact_author_address
;
      X-ray Crystallography Unit
      School of Physics
      Universiti Sains Malaysia
      11800 USM, Penang
      MALAYSIA
;
_publ_contact_author_email     'hkfun@usm.my'
_publ_contact_author_fax     '6 04 6579150'
_publ_contact_author_phone     '6 04 6577888  Ext. 3690'
_publ_section_title
;
2,9-Bis(trichloromethyl)-1,10-phenanthroline
;
_publ_section_title_footnote
;
 This paper is dedicated to His Majesty King Bhumibol Adulyadej of Thailand
(King Rama IX) for his sustainable development of the country.
;
loop_
    _publ_author_name
    _publ_author_footnote
    _publ_author_address
    'Hoong-Kun Fun'
;
      Thomson Reuters ResearcherID: A-3561-2009.
;
;     X-ray Crystallography Unit
      School of Physics
      Universiti Sains Malaysia
      11800 USM, Penang
      Malaysia
;
    'Suchada Chantrapromma'
;
      Additional correspondence author, e-mail: suchada.c@psu.ac.th.
      Thomson Reuters ResearcherID: A-5085-2009.
;
;     Crystal Materials Research Unit
      Department of Chemistry
      Faculty of Science
      Prince of Songkla University
      Hat-Yai, Songkhla 90112
      Thailand
;
    'Annada C. Maity' ?
;
      Department of Chemistry
      Bengal Engineering and Science University
      Shibpur
      Howrah 711 103
      India
;
    'Shyamaprosad Goswami' ?
;
      Department of Chemistry
      Bengal Engineering and Science University
      Shibpur
      Howrah 711 103
      India
;
data_I
_audit_creation_method     SHELXL-97
_chemical_name_systematic
;
2,9-Bis(trichloromethyl)-1,10-phenanthroline
;
_chemical_name_common
;
;
_chemical_formula_moiety     'C14 H6 Cl6 N2'
_chemical_formula_sum     'C14 H6 Cl6 N2'
_chemical_formula_iupac     'C14 H6 Cl6 N2'
_chemical_formula_weight     414.91
_chemical_melting_point     ?
_symmetry_cell_setting     Monoclinic
_symmetry_space_group_name_H-M     'P 21/c'
_symmetry_space_group_name_Hall     '-P 2ybc'
loop_
    _symmetry_equiv_pos_as_xyz
    'x, y, z'
    '-x, y+1/2, -z+1/2'
    '-x, -y, -z'
    'x, -y-1/2, z-1/2'
_cell_length_a     24.3001(6)
_cell_length_b     6.8825(2)
_cell_length_c     20.3461(5)
_cell_angle_alpha     90.00
_cell_angle_beta     114.6890(10)
_cell_angle_gamma     90.00
_cell_volume     3091.74(14)
_cell_formula_units_Z     8
_cell_measurement_reflns_used     13520
_cell_measurement_theta_min     0.92
_cell_measurement_theta_max     35.00
_cell_measurement_temperature     100
_exptl_crystal_description     Plate
_exptl_crystal_colour     Colorless
_exptl_crystal_size_max     0.59
_exptl_crystal_size_mid     0.36
_exptl_crystal_size_min     0.10
_exptl_crystal_density_diffrn     1.783
_exptl_crystal_density_meas     ?
_exptl_crystal_density_method     'not measured'
_exptl_crystal_F_000     1648
_exptl_absorpt_coefficient_mu     1.105
_exptl_absorpt_correction_type     multi-scan
_exptl_absorpt_process_details     '(SADABS; Bruker, 2005)'
_exptl_absorpt_correction_T_min     0.5607
_exptl_absorpt_correction_T_max     0.8984
_exptl_special_details
;
The crystal was placed in the cold stream of an Oxford Cryosystems Cobra
open-flow nitrogen cryostat (Cosier & Glazer, 1986) operating at 120.0(1) K.
;
_diffrn_ambient_temperature     100
_diffrn_radiation_type     'MoK\a'
_diffrn_radiation_wavelength     0.71073
_diffrn_radiation_source     'sealed tube'
_diffrn_radiation_monochromator     'graphite'
_diffrn_measurement_device_type     'Bruker APEXII CCD area-detector'
_diffrn_measurement_method     '\f and \w scans'
_diffrn_detector_area_resol_mean     ?
_diffrn_reflns_number     63570
_diffrn_reflns_av_R_equivalents     0.0539
_diffrn_reflns_av_sigmaI/netI     0.0514
_diffrn_reflns_theta_min     0.92
_diffrn_reflns_theta_max     35.00
_diffrn_reflns_theta_full     35.00
_diffrn_measured_fraction_theta_max     0.993
_diffrn_measured_fraction_theta_full     0.993
_diffrn_reflns_limit_h_min     -34
_diffrn_reflns_limit_h_max     39
_diffrn_reflns_limit_k_min     -11
_diffrn_reflns_limit_k_max     11
_diffrn_reflns_limit_l_min     -32
_diffrn_reflns_limit_l_max     32
_diffrn_standards_number     0
_diffrn_standards_interval_count     ?
_diffrn_standards_interval_time     ?
_diffrn_standards_decay_%     ?
_refine_special_details
;
Refinement of <i>F</i>^2^ against ALL reflections. The weighted <i>R</i>-factor
<i>wR</i> and goodness of fit <i>S</i> are based on <i>F</i>^2^, conventional
<i>R</i>-factors <i>R</i> are based on <i>F</i>, with <i>F</i> set to zero for
negative <i>F</i>^2^. The threshold expression of <i>F</i>^2^ >
\s(<i>F</i>^2^) is used only for calculating <i>R</i>-factors(gt) <i>etc</i>.
and is not relevant to the choice of reflections for refinement.
<i>R</i>-factors based on <i>F</i>^2^ are statistically about twice as large
as those based on <i>F</i>, and <i>R</i>- factors based on ALL data will be
even larger.
;
_reflns_number_total     13520
_reflns_number_gt     9474
_reflns_threshold_expression     'I>2\s(I)'
_refine_ls_structure_factor_coef     Fsqd
_refine_ls_matrix_type     full
_refine_ls_R_factor_all     0.0714
_refine_ls_R_factor_gt     0.0417
_refine_ls_wR_factor_gt     0.0891
_refine_ls_wR_factor_ref     0.1052
_refine_ls_goodness_of_fit_ref     1.057
_refine_ls_restrained_S_all     1.057
_refine_ls_number_reflns     13520
_refine_ls_number_parameters     397
_refine_ls_number_restraints     0
_refine_ls_hydrogen_treatment     constr
_refine_ls_weighting_scheme     calc
_refine_ls_weighting_details
         'calc w=1/[\s^2^(Fo^2^)+(0.0401P)^2^+1.5309P] where P=(Fo^2^+2Fc^2^)/3'
_atom_sites_solution_hydrogens     geom
_atom_sites_solution_primary     direct
_atom_sites_solution_secondary     difmap
_refine_ls_shift/su_max     0.003
_refine_ls_shift/su_mean     0.000
_refine_diff_density_max     0.597
_refine_diff_density_min     -0.542
_refine_ls_extinction_method     none
_refine_ls_extinction_coef     ?
loop_
    _atom_type_symbol
    _atom_type_description
    _atom_type_scat_dispersion_real
    _atom_type_scat_dispersion_imag
    _atom_type_scat_source
    'C' 'C' 0.0033 0.0016
                         'International Tables Vol C Tables 4.2.6.8 and 6.1.1.4'
    'H' 'H' 0.0000 0.0000
                         'International Tables Vol C Tables 4.2.6.8 and 6.1.1.4'
    'N' 'N' 0.0061 0.0033
                         'International Tables Vol C Tables 4.2.6.8 and 6.1.1.4'
    'Cl' 'Cl' 0.1484 0.1585
                         'International Tables Vol C Tables 4.2.6.8 and 6.1.1.4'
_computing_data_collection     'APEX2 (Bruker, 2005)'
_computing_cell_refinement     'SAINT (Bruker, 2005)'
_computing_data_reduction     'SAINT (Bruker, 2005)'
_computing_structure_solution     'SHELXTL (Sheldrick, 2008)'
_computing_structure_refinement     'SHELXTL (Sheldrick, 2008)'
_computing_molecular_graphics     'SHELXTL (Sheldrick, 2008)'
_computing_publication_material
;
SHELXTL (Sheldrick, 2008) and PLATON (Spek, 2009)
;
loop_
    _atom_site_type_symbol
    _atom_site_label
    _atom_site_fract_x
    _atom_site_fract_y
    _atom_site_fract_z
    _atom_site_U_iso_or_equiv
    _atom_site_adp_type
    _atom_site_calc_flag
    _atom_site_refinement_flags
    _atom_site_occupancy
    _atom_site_disorder_assembly
    _atom_site_disorder_group
    Cl Cl1A 0.334774(19) 0.88628(7) 0.25606(2) 0.02086(9) Uani d . 1 . .
    Cl Cl2A 0.242550(19) 0.81155(7) 0.30569(2) 0.02246(9) Uani d . 1 . .
    Cl Cl3A 0.301547(19) 0.49030(6) 0.26994(2) 0.01983(9) Uani d . 1 . .
    Cl Cl4A 0.55485(2) 0.64013(8) 0.29133(3) 0.02921(11) Uani d . 1 . .
    Cl Cl5A 0.679947(19) 0.72747(7) 0.37576(2) 0.02217(9) Uani d . 1 . .
    Cl Cl6A 0.59362(2) 1.03890(7) 0.31954(3) 0.02459(10) Uani d . 1 . .
    N N1A 0.41730(6) 0.7423(2) 0.39518(8) 0.0142(3) Uani d . 1 . .
    N N2A 0.53663(6) 0.7752(2) 0.41504(8) 0.0150(3) Uani d . 1 . .
    C C1A 0.36107(7) 0.7161(2) 0.38719(9) 0.0148(3) Uani d . 1 . .
    C C2A 0.34427(8) 0.6758(3) 0.44406(9) 0.0170(3) Uani d . 1 . .
    H H2AA 0.3041 0.6512 0.4352 0.020 Uiso calc R 1 . .
    C C3A 0.38910(8) 0.6741(3) 0.51314(10) 0.0164(3) Uani d . 1 . .
    H H3AA 0.3795 0.6497 0.5521 0.020 Uiso calc R 1 . .
    C C4A 0.44947(7) 0.7094(2) 0.52491(9) 0.0150(3) Uani d . 1 . .
    C C5A 0.49733(8) 0.7192(2) 0.59632(9) 0.0164(3) Uani d . 1 . .
    H H5AA 0.4888 0.6984 0.6363 0.020 Uiso calc R 1 . .
    C C6A 0.55494(8) 0.7584(2) 0.60616(9) 0.0165(3) Uani d . 1 . .
    H H6AA 0.5852 0.7696 0.6528 0.020 Uiso calc R 1 . .
    C C7A 0.56969(7) 0.7830(2) 0.54558(9) 0.0145(3) Uani d . 1 . .
    C C8A 0.62916(7) 0.8199(2) 0.55361(9) 0.0165(3) Uani d . 1 . .
    H H8AA 0.6601 0.8368 0.5995 0.020 Uiso calc R 1 . .
    C C9A 0.64155(8) 0.8310(3) 0.49404(10) 0.0170(3) Uani d . 1 . .
    H H9AA 0.6805 0.8572 0.4985 0.020 Uiso calc R 1 . .
    C C10A 0.59347(7) 0.8014(2) 0.42572(9) 0.0150(3) Uani d . 1 . .
    C C11A 0.52411(7) 0.7680(2) 0.47387(9) 0.0138(3) Uani d . 1 . .
    C C12A 0.46148(7) 0.7381(2) 0.46339(9) 0.0133(3) Uani d . 1 . .
    C C13A 0.31304(7) 0.7276(2) 0.30927(9) 0.0155(3) Uani d . 1 . .
    C C14A 0.60462(7) 0.8011(3) 0.35693(9) 0.0161(3) Uani d . 1 . .
    Cl Cl1B 0.83130(2) 0.36601(7) 0.57545(3) 0.02271(9) Uani d . 1 . .
    Cl Cl2B 0.74008(2) 0.25940(8) 0.43624(3) 0.02710(11) Uani d . 1 . .
    Cl Cl3B 0.807802(19) -0.03889(6) 0.53631(2) 0.02007(9) Uani d . 1 . .
    Cl Cl4B 1.05051(2) 0.13826(8) 0.76066(2) 0.02696(11) Uani d . 1 . .
    Cl Cl5B 1.177123(19) 0.19488(7) 0.80031(2) 0.02159(9) Uani d . 1 . .
    Cl Cl6B 1.09840(2) 0.52724(7) 0.77611(2) 0.02242(9) Uani d . 1 . .
    N N1B 0.91644(6) 0.2259(2) 0.52083(8) 0.0149(3) Uani d . 1 . .
    N N2B 1.03543(6) 0.2648(2) 0.62009(8) 0.0143(3) Uani d . 1 . .
    C C1B 0.86038(7) 0.1972(2) 0.47266(9) 0.0150(3) Uani d . 1 . .
    C C2B 0.84362(8) 0.1635(3) 0.39875(9) 0.0175(3) Uani d . 1 . .
    H H2BA 0.8037 0.1363 0.3676 0.021 Uiso calc R 1 . .
    C C3B 0.88840(8) 0.1721(3) 0.37394(9) 0.0170(3) Uani d . 1 . .
    H H3BA 0.8789 0.1524 0.3252 0.020 Uiso calc R 1 . .
    C C4B 0.94853(7) 0.2108(2) 0.42278(9) 0.0149(3) Uani d . 1 . .
    C C5B 0.99605(8) 0.2322(2) 0.39896(9) 0.0163(3) Uani d . 1 . .
    H H5BA 0.9876 0.2163 0.3503 0.020 Uiso calc R 1 . .
    C C6B 1.05313(8) 0.2754(3) 0.44695(10) 0.0170(3) Uani d . 1 . .
    H H6BA 1.0831 0.2953 0.4305 0.020 Uiso calc R 1 . .
    C C7B 1.06805(7) 0.2908(2) 0.52255(9) 0.0148(3) Uani d . 1 . .
    C C8B 1.12731(8) 0.3302(2) 0.57408(10) 0.0166(3) Uani d . 1 . .
    H H8BA 1.1580 0.3539 0.5591 0.020 Uiso calc R 1 . .
    C C9B 1.13989(8) 0.3336(3) 0.64646(10) 0.0171(3) Uani d . 1 . .
    H H9BA 1.1786 0.3611 0.6811 0.021 Uiso calc R 1 . .
    C C10B 1.09210(7) 0.2938(2) 0.66644(9) 0.0146(3) Uani d . 1 . .
    C C11B 1.02291(7) 0.2647(2) 0.54862(9) 0.0139(3) Uani d . 1 . .
    C C12B 0.96058(7) 0.2317(2) 0.49680(9) 0.0137(3) Uani d . 1 . .
    C C13B 0.81276(7) 0.1983(3) 0.50346(9) 0.0159(3) Uani d . 1 . .
    C C14B 1.10337(7) 0.2871(3) 0.74605(9) 0.0159(3) Uani d . 1 . .
loop_
    _atom_site_aniso_label
    _atom_site_aniso_U_11
    _atom_site_aniso_U_22
    _atom_site_aniso_U_33
    _atom_site_aniso_U_12
    _atom_site_aniso_U_13
    _atom_site_aniso_U_23
    Cl1A 0.02068(19) 0.0238(2) 0.01618(18) -0.00383(15) 0.00582(15) 0.00361(16)
    Cl2A 0.01529(18) 0.0299(2) 0.0216(2) 0.00706(15) 0.00717(16) 0.00172(17)
    Cl3A 0.01796(18) 0.01901(19) 0.0200(2) -0.00169(14) 0.00547(15) -0.00399(15)
    Cl4A 0.0277(2) 0.0436(3) 0.0195(2) -0.0168(2) 0.01296(18) -0.0111(2)
    Cl5A 0.01725(19) 0.0279(2) 0.0222(2) 0.00705(15) 0.00910(16) 0.00110(17)
    Cl6A 0.0264(2) 0.0251(2) 0.0277(2) 0.00896(17) 0.01677(19) 0.01139(18)
    N1A 0.0136(6) 0.0136(6) 0.0153(6) 0.0006(5) 0.0059(5) 0.0001(5)
    N2A 0.0151(6) 0.0146(6) 0.0156(6) 0.0006(5) 0.0068(5) 0.0008(5)
    C1A 0.0141(7) 0.0134(7) 0.0159(7) 0.0004(5) 0.0054(6) -0.0016(6)
    C2A 0.0139(7) 0.0192(8) 0.0185(8) -0.0009(6) 0.0074(6) 0.0001(6)
    C3A 0.0185(8) 0.0171(8) 0.0165(7) 0.0004(6) 0.0101(6) 0.0003(6)
    C4A 0.0167(7) 0.0123(7) 0.0170(7) 0.0019(5) 0.0081(6) 0.0004(6)
    C5A 0.0198(8) 0.0158(7) 0.0136(7) 0.0021(6) 0.0071(6) 0.0005(6)
    C6A 0.0181(8) 0.0151(7) 0.0149(7) 0.0012(6) 0.0055(6) -0.0005(6)
    C7A 0.0149(7) 0.0126(7) 0.0156(7) 0.0003(5) 0.0058(6) 0.0007(6)
    C8A 0.0150(7) 0.0157(7) 0.0165(7) -0.0015(5) 0.0042(6) -0.0015(6)
    C9A 0.0145(7) 0.0179(8) 0.0183(8) -0.0027(6) 0.0065(6) -0.0001(6)
    C10A 0.0149(7) 0.0149(7) 0.0154(7) 0.0006(5) 0.0063(6) 0.0018(6)
    C11A 0.0136(7) 0.0129(7) 0.0148(7) 0.0010(5) 0.0057(6) 0.0005(6)
    C12A 0.0148(7) 0.0113(7) 0.0143(7) 0.0008(5) 0.0065(6) -0.0002(6)
    C13A 0.0136(7) 0.0162(7) 0.0171(7) -0.0001(5) 0.0070(6) -0.0006(6)
    C14A 0.0141(7) 0.0182(8) 0.0162(7) -0.0004(5) 0.0066(6) 0.0013(6)
    Cl1B 0.0236(2) 0.0236(2) 0.0259(2) -0.00425(16) 0.01529(18) -0.00761(17)
    Cl2B 0.01594(19) 0.0422(3) 0.0212(2) 0.01094(18) 0.00581(16) 0.0069(2)
    Cl3B 0.01827(18) 0.01960(19) 0.0235(2) -0.00159(14) 0.00980(16) 0.00239(16)
    Cl4B 0.0246(2) 0.0411(3) 0.0172(2) -0.01349(19) 0.01067(17) -0.00318(19)
    Cl5B 0.01830(19) 0.0254(2) 0.0204(2) 0.00703(15) 0.00734(16) 0.00478(17)
    Cl6B 0.0233(2) 0.0233(2) 0.01712(19) 0.00652(15) 0.00497(16) -0.00445(16)
    N1B 0.0153(6) 0.0140(6) 0.0156(6) 0.0010(5) 0.0067(5) 0.0008(5)
    N2B 0.0145(6) 0.0138(6) 0.0152(6) 0.0006(5) 0.0068(5) -0.0012(5)
    C1B 0.0150(7) 0.0141(7) 0.0160(7) 0.0011(5) 0.0066(6) 0.0013(6)
    C2B 0.0172(8) 0.0176(8) 0.0160(7) -0.0008(6) 0.0053(6) 0.0001(6)
    C3B 0.0204(8) 0.0161(8) 0.0139(7) 0.0008(6) 0.0064(6) -0.0006(6)
    C4B 0.0172(7) 0.0121(7) 0.0148(7) 0.0016(5) 0.0061(6) 0.0016(6)
    C5B 0.0208(8) 0.0166(8) 0.0138(7) 0.0020(6) 0.0095(6) 0.0021(6)
    C6B 0.0192(8) 0.0164(8) 0.0191(8) 0.0018(6) 0.0117(7) 0.0026(6)
    C7B 0.0157(7) 0.0118(7) 0.0177(7) 0.0005(5) 0.0077(6) 0.0002(6)
    C8B 0.0158(7) 0.0161(7) 0.0209(8) -0.0002(5) 0.0105(6) -0.0001(6)
    C9B 0.0150(7) 0.0173(8) 0.0187(8) -0.0016(6) 0.0068(6) -0.0020(6)
    C10B 0.0158(7) 0.0138(7) 0.0152(7) -0.0003(5) 0.0074(6) -0.0017(6)
    C11B 0.0158(7) 0.0111(7) 0.0160(7) 0.0005(5) 0.0078(6) -0.0003(6)
    C12B 0.0149(7) 0.0116(7) 0.0154(7) 0.0007(5) 0.0070(6) 0.0000(6)
    C13B 0.0127(7) 0.0174(7) 0.0161(7) 0.0008(5) 0.0045(6) 0.0010(6)
    C14B 0.0124(7) 0.0198(8) 0.0145(7) -0.0002(5) 0.0046(6) -0.0013(6)
_geom_special_details
;
All e.s.d.'s (except the e.s.d. in the dihedral angle between two l.s. planes)
are estimated using the full covariance matrix. The cell e.s.d.'s are taken
into account individually in the estimation of e.s.d.'s in distances, angles
and torsion angles; correlations between e.s.d.'s in cell parameters are only
used when they are defined by crystal symmetry. An approximate (isotropic)
treatment of cell e.s.d.'s is used for estimating e.s.d.'s involving l.s.
planes.
;
loop_
    _geom_bond_atom_site_label_1
    _geom_bond_atom_site_label_2
    _geom_bond_site_symmetry_2
    _geom_bond_distance
    _geom_bond_publ_flag
    Cl1A C13A . 1.7667(18) ?
    Cl2A C13A . 1.7800(17) ?
    Cl3A C13A . 1.7887(18) ?
    Cl4A C14A . 1.7673(18) ?
    Cl5A C14A . 1.7800(17) ?
    Cl6A C14A . 1.7772(18) ?
    N1A C1A . 1.319(2) ?
    N1A C12A . 1.354(2) ?
    N2A C10A . 1.318(2) ?
    N2A C11A . 1.353(2) ?
    C1A C2A . 1.406(2) ?
    C1A C13A . 1.529(2) ?
    C2A C3A . 1.372(2) ?
    C2A H2AA . 0.9300 ?
    C3A C4A . 1.405(2) ?
    C3A H3AA . 0.9300 ?
    C4A C12A . 1.413(2) ?
    C4A C5A . 1.434(2) ?
    C5A C6A . 1.356(2) ?
    C5A H5AA . 0.9300 ?
    C6A C7A . 1.430(2) ?
    C6A H6AA . 0.9300 ?
    C7A C8A . 1.408(2) ?
    C7A C11A . 1.420(2) ?
    C8A C9A . 1.368(3) ?
    C8A H8AA . 0.9300 ?
    C9A C10A . 1.408(2) ?
    C9A H9AA . 0.9300 ?
    C10A C14A . 1.533(2) ?
    C11A C12A . 1.461(2) ?
    Cl1B C13B . 1.7690(18) ?
    Cl2B C13B . 1.7746(17) ?
    Cl3B C13B . 1.7870(18) ?
    Cl4B C14B . 1.7625(18) ?
    Cl5B C14B . 1.7834(17) ?
    Cl6B C14B . 1.7839(18) ?
    N1B C1B . 1.319(2) ?
    N1B C12B . 1.352(2) ?
    N2B C10B . 1.319(2) ?
    N2B C11B . 1.355(2) ?
    C1B C2B . 1.403(2) ?
    C1B C13B . 1.529(2) ?
    C2B C3B . 1.379(3) ?
    C2B H2BA . 0.9300 ?
    C3B C4B . 1.408(2) ?
    C3B H3BA . 0.9300 ?
    C4B C12B . 1.416(2) ?
    C4B C5B . 1.434(2) ?
    C5B C6B . 1.354(2) ?
    C5B H5BA . 0.9300 ?
    C6B C7B . 1.429(2) ?
    C6B H6BA . 0.9300 ?
    C7B C8B . 1.409(2) ?
    C7B C11B . 1.415(2) ?
    C8B C9B . 1.373(3) ?
    C8B H8BA . 0.9300 ?
    C9B C10B . 1.408(2) ?
    C9B H9BA . 0.9300 ?
    C10B C14B . 1.526(2) ?
    C11B C12B . 1.457(2) ?
loop_
    _geom_angle_atom_site_label_1
    _geom_angle_atom_site_label_2
    _geom_angle_atom_site_label_3
    _geom_angle_site_symmetry_1
    _geom_angle_site_symmetry_3
    _geom_angle
    _geom_angle_publ_flag
    C1A N1A C12A . . 117.40(15) ?
    C10A N2A C11A . . 117.80(14) ?
    N1A C1A C2A . . 124.57(15) ?
    N1A C1A C13A . . 115.06(15) ?
    C2A C1A C13A . . 120.35(15) ?
    C3A C2A C1A . . 117.74(15) ?
    C3A C2A H2AA . . 121.1 ?
    C1A C2A H2AA . . 121.1 ?
    C2A C3A C4A . . 119.90(16) ?
    C2A C3A H3AA . . 120.0 ?
    C4A C3A H3AA . . 120.0 ?
    C3A C4A C12A . . 117.41(15) ?
    C3A C4A C5A . . 121.86(16) ?
    C12A C4A C5A . . 120.72(15) ?
    C6A C5A C4A . . 120.61(16) ?
    C6A C5A H5AA . . 119.7 ?
    C4A C5A H5AA . . 119.7 ?
    C5A C6A C7A . . 120.75(16) ?
    C5A C6A H6AA . . 119.6 ?
    C7A C6A H6AA . . 119.6 ?
    C8A C7A C11A . . 117.04(16) ?
    C8A C7A C6A . . 122.40(15) ?
    C11A C7A C6A . . 120.55(15) ?
    C9A C8A C7A . . 120.16(16) ?
    C9A C8A H8AA . . 119.9 ?
    C7A C8A H8AA . . 119.9 ?
    C8A C9A C10A . . 117.89(16) ?
    C8A C9A H9AA . . 121.1 ?
    C10A C9A H9AA . . 121.1 ?
    N2A C10A C9A . . 124.26(16) ?
    N2A C10A C14A . . 114.98(14) ?
    C9A C10A C14A . . 120.75(15) ?
    N2A C11A C7A . . 122.63(15) ?
    N2A C11A C12A . . 118.78(14) ?
    C7A C11A C12A . . 118.57(15) ?
    N1A C12A C4A . . 122.83(15) ?
    N1A C12A C11A . . 118.56(15) ?
    C4A C12A C11A . . 118.60(14) ?
    C1A C13A Cl1A . . 111.92(12) ?
    C1A C13A Cl2A . . 111.35(12) ?
    Cl1A C13A Cl2A . . 107.65(9) ?
    C1A C13A Cl3A . . 109.01(11) ?
    Cl1A C13A Cl3A . . 108.73(9) ?
    Cl2A C13A Cl3A . . 108.08(9) ?
    C10A C14A Cl4A . . 111.35(12) ?
    C10A C14A Cl6A . . 109.72(12) ?
    Cl4A C14A Cl6A . . 108.72(9) ?
    C10A C14A Cl5A . . 111.23(11) ?
    Cl4A C14A Cl5A . . 107.56(10) ?
    Cl6A C14A Cl5A . . 108.16(9) ?
    C1B N1B C12B . . 117.69(15) ?
    C10B N2B C11B . . 117.80(15) ?
    N1B C1B C2B . . 124.64(16) ?
    N1B C1B C13B . . 114.72(15) ?
    C2B C1B C13B . . 120.63(15) ?
    C3B C2B C1B . . 117.71(16) ?
    C3B C2B H2BA . . 121.1 ?
    C1B C2B H2BA . . 121.1 ?
    C2B C3B C4B . . 119.67(16) ?
    C2B C3B H3BA . . 120.2 ?
    C4B C3B H3BA . . 120.2 ?
    C3B C4B C12B . . 117.55(16) ?
    C3B C4B C5B . . 121.71(16) ?
    C12B C4B C5B . . 120.73(15) ?
    C6B C5B C4B . . 120.36(16) ?
    C6B C5B H5BA . . 119.8 ?
    C4B C5B H5BA . . 119.8 ?
    C5B C6B C7B . . 121.01(16) ?
    C5B C6B H6BA . . 119.5 ?
    C7B C6B H6BA . . 119.5 ?
    C8B C7B C11B . . 117.17(16) ?
    C8B C7B C6B . . 122.41(16) ?
    C11B C7B C6B . . 120.41(15) ?
    C9B C8B C7B . . 120.10(16) ?
    C9B C8B H8BA . . 119.9 ?
    C7B C8B H8BA . . 119.9 ?
    C8B C9B C10B . . 117.73(15) ?
    C8B C9B H9BA . . 121.1 ?
    C10B C9B H9BA . . 121.1 ?
    N2B C10B C9B . . 124.30(16) ?
    N2B C10B C14B . . 115.15(15) ?
    C9B C10B C14B . . 120.54(15) ?
    N2B C11B C7B . . 122.70(15) ?
    N2B C11B C12B . . 118.42(15) ?
    C7B C11B C12B . . 118.86(15) ?
    N1B C12B C4B . . 122.58(15) ?
    N1B C12B C11B . . 118.99(15) ?
    C4B C12B C11B . . 118.42(15) ?
    C1B C13B Cl1B . . 111.59(12) ?
    C1B C13B Cl2B . . 111.42(12) ?
    Cl1B C13B Cl2B . . 108.11(9) ?
    C1B C13B Cl3B . . 109.25(11) ?
    Cl1B C13B Cl3B . . 108.67(9) ?
    Cl2B C13B Cl3B . . 107.68(9) ?
    C10B C14B Cl4B . . 112.10(11) ?
    C10B C14B Cl5B . . 110.87(12) ?
    Cl4B C14B Cl5B . . 107.66(9) ?
    C10B C14B Cl6B . . 109.13(12) ?
    Cl4B C14B Cl6B . . 108.79(9) ?
    Cl5B C14B Cl6B . . 108.17(9) ?
loop_
    _geom_torsion_atom_site_label_1
    _geom_torsion_atom_site_label_2
    _geom_torsion_atom_site_label_3
    _geom_torsion_atom_site_label_4
    _geom_torsion_site_symmetry_1
    _geom_torsion_site_symmetry_2
    _geom_torsion_site_symmetry_3
    _geom_torsion_site_symmetry_4
    _geom_torsion
    _geom_torsion_publ_flag
    C12A N1A C1A C2A . . . . -3.0(2) ?
    C12A N1A C1A C13A . . . . 178.49(14) ?
    N1A C1A C2A C3A . . . . 3.8(3) ?
    C13A C1A C2A C3A . . . . -177.75(15) ?
    C1A C2A C3A C4A . . . . -0.8(3) ?
    C2A C3A C4A C12A . . . . -2.4(2) ?
    C2A C3A C4A C5A . . . . 176.67(16) ?
    C3A C4A C5A C6A . . . . -178.26(16) ?
    C12A C4A C5A C6A . . . . 0.8(3) ?
    C4A C5A C6A C7A . . . . -2.6(3) ?
    C5A C6A C7A C8A . . . . -178.65(17) ?
    C5A C6A C7A C11A . . . . 0.5(3) ?
    C11A C7A C8A C9A . . . . -3.0(2) ?
    C6A C7A C8A C9A . . . . 176.17(16) ?
    C7A C8A C9A C10A . . . . -1.0(3) ?
    C11A N2A C10A C9A . . . . -2.9(3) ?
    C11A N2A C10A C14A . . . . 178.02(14) ?
    C8A C9A C10A N2A . . . . 4.2(3) ?
    C8A C9A C10A C14A . . . . -176.80(16) ?
    C10A N2A C11A C7A . . . . -1.5(2) ?
    C10A N2A C11A C12A . . . . -179.67(15) ?
    C8A C7A C11A N2A . . . . 4.4(2) ?
    C6A C7A C11A N2A . . . . -174.77(15) ?
    C8A C7A C11A C12A . . . . -177.43(15) ?
    C6A C7A C11A C12A . . . . 3.4(2) ?
    C1A N1A C12A C4A . . . . -0.7(2) ?
    C1A N1A C12A C11A . . . . -179.56(15) ?
    C3A C4A C12A N1A . . . . 3.3(2) ?
    C5A C4A C12A N1A . . . . -175.76(15) ?
    C3A C4A C12A C11A . . . . -177.82(15) ?
    C5A C4A C12A C11A . . . . 3.1(2) ?
    N2A C11A C12A N1A . . . . -8.0(2) ?
    C7A C11A C12A N1A . . . . 173.80(15) ?
    N2A C11A C12A C4A . . . . 173.16(15) ?
    C7A C11A C12A C4A . . . . -5.1(2) ?
    N1A C1A C13A Cl1A . . . . -30.18(18) ?
    C2A C1A C13A Cl1A . . . . 151.19(14) ?
    N1A C1A C13A Cl2A . . . . -150.73(13) ?
    C2A C1A C13A Cl2A . . . . 30.6(2) ?
    N1A C1A C13A Cl3A . . . . 90.12(16) ?
    C2A C1A C13A Cl3A . . . . -88.50(17) ?
    N2A C10A C14A Cl4A . . . . -33.57(19) ?
    C9A C10A C14A Cl4A . . . . 147.36(14) ?
    N2A C10A C14A Cl6A . . . . 86.84(16) ?
    C9A C10A C14A Cl6A . . . . -92.23(17) ?
    N2A C10A C14A Cl5A . . . . -153.53(13) ?
    C9A C10A C14A Cl5A . . . . 27.4(2) ?
    C12B N1B C1B C2B . . . . 3.0(2) ?
    C12B N1B C1B C13B . . . . -178.33(14) ?
    N1B C1B C2B C3B . . . . -3.9(3) ?
    C13B C1B C2B C3B . . . . 177.48(15) ?
    C1B C2B C3B C4B . . . . 0.9(3) ?
    C2B C3B C4B C12B . . . . 2.5(2) ?
    C2B C3B C4B C5B . . . . -176.39(16) ?
    C3B C4B C5B C6B . . . . 177.95(17) ?
    C12B C4B C5B C6B . . . . -0.9(3) ?
    C4B C5B C6B C7B . . . . 3.2(3) ?
    C5B C6B C7B C8B . . . . 178.21(17) ?
    C5B C6B C7B C11B . . . . -1.2(3) ?
    C11B C7B C8B C9B . . . . 2.8(2) ?
    C6B C7B C8B C9B . . . . -176.64(16) ?
    C7B C8B C9B C10B . . . . 0.9(3) ?
    C11B N2B C10B C9B . . . . 3.1(2) ?
    C11B N2B C10B C14B . . . . -178.51(14) ?
    C8B C9B C10B N2B . . . . -4.1(3) ?
    C8B C9B C10B C14B . . . . 177.53(16) ?
    C10B N2B C11B C7B . . . . 1.2(2) ?
    C10B N2B C11B C12B . . . . 179.64(15) ?
    C8B C7B C11B N2B . . . . -4.0(2) ?
    C6B C7B C11B N2B . . . . 175.45(15) ?
    C8B C7B C11B C12B . . . . 177.49(15) ?
    C6B C7B C11B C12B . . . . -3.0(2) ?
    C1B N1B C12B C4B . . . . 0.9(2) ?
    C1B N1B C12B C11B . . . . 179.52(15) ?
    C3B C4B C12B N1B . . . . -3.6(2) ?
    C5B C4B C12B N1B . . . . 175.35(15) ?
    C3B C4B C12B C11B . . . . 177.77(15) ?
    C5B C4B C12B C11B . . . . -3.3(2) ?
    N2B C11B C12B N1B . . . . 7.9(2) ?
    C7B C11B C12B N1B . . . . -173.53(15) ?
    N2B C11B C12B C4B . . . . -173.35(15) ?
    C7B C11B C12B C4B . . . . 5.2(2) ?
    N1B C1B C13B Cl1B . . . . 34.79(18) ?
    C2B C1B C13B Cl1B . . . . -146.50(14) ?
    N1B C1B C13B Cl2B . . . . 155.75(13) ?
    C2B C1B C13B Cl2B . . . . -25.5(2) ?
    N1B C1B C13B Cl3B . . . . -85.40(16) ?
    C2B C1B C13B Cl3B . . . . 93.31(17) ?
    N2B C10B C14B Cl4B . . . . 27.50(19) ?
    C9B C10B C14B Cl4B . . . . -154.01(14) ?
    N2B C10B C14B Cl5B . . . . 147.86(13) ?
    C9B C10B C14B Cl5B . . . . -33.7(2) ?
    N2B C10B C14B Cl6B . . . . -93.09(15) ?
    C9B C10B C14B Cl6B . . . . 85.40(17) ?
