# Supplementary material for: 2,9-Bis(trichloro­meth­yl)-1,10-phenanthroline
Source: Acta Crystallogr Sect E Struct Rep Online. 2010 Jan 23;66(Pt 2):o424. doi: 10.1107/S1600536810002035 (PMC2979670; doi:10.1107/S1600536810002035)
Supplement: Supplementary file 2 [file e-66-0o424-Isup2.hkl]

# 
# h,k,l, Fc-squared, Fo-squared, sigma(Fo-squared) and status flag 
# 
data_I
_shelx_title ' spg294b_0m in P2(1)/c (100K)' 
_shelx_refln_list_code          4 
_shelx_F_calc_maximum      484.30 
_exptl_crystal_F_000      1648.00 
_reflns_d_resolution_high  0.6196 
 
loop_ 
 _symmetry_equiv_pos_as_xyz 
 'x, y, z' 
 '-x, y+1/2, -z+1/2' 
 '-x, -y, -z' 
 'x, -y-1/2, z-1/2' 
 
_cell_length_a    24.3001 
_cell_length_b     6.8825 
_cell_length_c    20.3461 
_cell_angle_alpha  90.000 
_cell_angle_beta  114.689 
_cell_angle_gamma  90.000 
 
_shelx_F_squared_multiplier     1.000 
 
loop_ 
 _refln_index_h 
 _refln_index_k 
 _refln_index_l 
 _refln_F_squared_calc 
 _refln_F_squared_meas 
 _refln_F_squared_sigma 
 _refln_observed_status 
   1   0   0        1.59       -0.68      0.96 o 
   2   0   0     1894.90       -9.05      4.53 o 
   3   0   0        0.12        7.88      4.97 o 
   4   0   0    21551.59    21205.71    285.24 o 
   5   0   0       11.72       12.48      5.61 o 
   6   0   0      383.87      307.99     19.19 o 
   7   0   0      969.39      920.33     24.86 o 
   8   0   0    44970.65    44924.43    543.63 o 
  10   0   0     2416.18     2885.99     49.34 o 
  11   0   0      247.33      272.60     15.77 o 
  12   0   0     9583.40     9425.20    124.67 o 
  13   0   0     1306.75     1358.13     32.08 o 
  14   0   0    40759.01    41218.37    430.45 o 
  15   0   0      662.17     1522.62     84.01 o 
  16   0   0     3128.75     3368.13     65.13 o 
  17   0   0      635.40      689.85     29.80 o 
  18   0   0       38.01       79.26     15.96 o 
  19   0   0       21.18       20.82     14.78 o 
  20   0   0     8405.57     8612.90    165.72 o 
  21   0   0       58.25      164.55     42.26 o 
  22   0   0     4908.74     5160.03    138.75 o 
  23   0   0      230.50      280.57     48.71 o 
  24   0   0        6.70       79.00     48.89 o 
  25   0   0      315.18      199.65     78.09 o 
  26   0   0     2374.92     2422.04    206.89 o 
  27   0   0      201.29      252.16     92.81 o 
  28   0   0      464.82      503.88    121.33 o 
  29   0   0        9.35      116.35     88.28 o 
  30   0   0      493.78      639.01    145.10 o 
  31   0   0       56.78       44.59     86.02 o 
   1   1   0     5259.48     5199.96     67.56 o 
   2   1   0       40.56       20.53      6.17 o 
   3   1   0    47133.77    47262.59    575.99 o 
   4   1   0        4.06       10.17      3.87 o 
   5   1   0     1812.23     1760.43     28.90 o 
   6   1   0       23.55       16.81      4.46 o 
   7   1   0    31981.84    32283.86    338.36 o 
   8   1   0        0.36       -2.69      4.49 o 
   9   1   0     6988.48     7177.47     75.44 o 
  10   1   0      219.54      206.02      9.73 o 
  11   1   0     7936.23     8381.41     83.95 o 
  12   1   0       13.55       23.92      6.57 o 
  13   1   0     7603.72     7384.66     78.66 o 
  14   1   0      193.54      189.46     11.52 o 
  15   1   0     2716.04     2826.83     37.38 o 
  16   1   0       32.65       23.38      7.07 o 
  17   1   0       24.63       17.76      8.67 o 
  18   1   0      146.09      128.61     14.76 o 
  19   1   0     1145.38     1048.06     47.84 o 
  20   1   0      115.42       85.65     19.20 o 
  21   1   0     1878.63     1874.28     61.35 o 
  22   1   0        3.61       38.99     15.79 o 
  23   1   0     5381.47     5716.99    124.48 o 
  24   1   0       59.49      112.05     24.71 o 
  25   1   0       34.72       45.87     26.23 o 
  26   1   0      260.76      266.07     39.24 o 
  27   1   0     2586.67     2723.22     98.34 o 
  28   1   0       14.13       43.34     34.00 o 
  29   1   0        1.00      -14.26     70.17 o 
  30   1   0        4.60      -16.07     72.89 o 
  31   1   0      633.96      862.88    171.13 o 
  32   1   0       50.80       46.18     93.71 o 
  33   1   0      106.87      -67.00     96.66 o 
  34   1   0       19.74      -93.71     96.20 o 
   0   2   0   234549.61   222479.98   3014.59 o 
   1   2   0       26.70       27.94      7.49 o 
   2   2   0    14670.43    16245.83    184.58 o 
   3   2   0      176.77      152.74     18.31 o 
   4   2   0     5970.63     5765.50     80.09 o 
   5   2   0        7.26       -9.30      4.71 o 
   6   2   0      196.01      222.84     10.29 o 
   7   2   0        0.41        4.33      4.37 o 
   8   2   0      849.71      874.40     18.67 o 
   9   2   0       27.23        7.83      7.42 o 
  10   2   0    39459.61    40086.43    430.46 o 
  11   2   0        0.29       -6.58      5.95 o 
  12   2   0     2064.97     2025.23     33.11 o 
  13   2   0      154.42      165.57     11.96 o 
  14   2   0     5438.25     5565.89     83.43 o 
  15   2   0       88.57       81.82     11.86 o 
  16   2   0     3477.21     3250.40     60.76 o 
  17   2   0     1001.16     1023.54     32.60 o 
  18   2   0      325.10      297.13     25.21 o 
  19   2   0      475.09      418.54     24.45 o 
  20   2   0     2780.81     2733.66     59.66 o 
  21   2   0      766.28      748.98     34.63 o 
  22   2   0     2088.90     2003.84     56.76 o 
  23   2   0      312.50      341.18     32.35 o 
  24   2   0      286.86      247.93     29.24 o 
  25   2   0      444.27      426.09     45.93 o 
  26   2   0       74.36       46.30     26.52 o 
  27   2   0      614.29      614.43     92.30 o 
  28   2   0     3611.81     3867.95    140.31 o 
  29   2   0       18.84       73.31     37.41 o 
  30   2   0     1346.16     1350.36    117.24 o 
  31   2   0        1.59       31.77     46.86 o 
  32   2   0      309.02       72.66    105.48 o 
  33   2   0       62.20      -41.65     98.69 o 
  34   2   0      545.59      588.99    178.14 o 
  35   2   0      351.23      368.29    159.36 o 
   1   3   0      384.20      379.77     19.19 o 
   2   3   0     1033.15     1049.10     29.58 o 
   3   3   0    10591.72    10760.38    138.35 o 
   4   3   0      638.02      657.63     22.11 o 
   5   3   0    12014.57    11673.89    147.28 o 
   6   3   0      201.76      207.26     10.64 o 
   7   3   0     2674.15     2635.63     38.43 o 
   8   3   0      327.82      341.00     13.54 o 
   9   3   0     2904.26     2870.78     43.01 o 
  10   3   0     1434.77     1386.82     30.61 o 
  11   3   0      447.33      530.05     17.62 o 
  12   3   0      874.88      862.46     31.94 o 
  13   3   0    12307.19    12080.79    168.81 o 
  14   3   0      229.13      228.96     17.07 o 
  15   3   0      732.34      715.81     31.03 o 
  16   3   0       46.92       52.68     11.55 o 
  17   3   0     6055.03     5813.97     86.20 o 
  18   3   0       71.38       63.94     15.49 o 
  19   3   0     3300.83     3226.39     62.65 o 
  20   3   0       23.37       23.56     13.09 o 
  21   3   0     1006.93     1025.66     43.49 o 
  22   3   0       28.13       22.09     16.77 o 
  23   3   0       61.05       33.15     19.21 o 
  24   3   0      185.78      139.36     26.37 o 
  25   3   0      221.33      139.58     30.62 o 
  26   3   0        4.18       27.67     23.27 o 
  27   3   0     4293.56     5046.97    144.00 o 
  28   3   0      352.90      330.57     47.51 o 
  29   3   0      215.59      326.23     51.19 o 
  30   3   0      332.46      283.75     51.87 o 
  31   3   0       15.49        7.33     38.55 o 
  32   3   0       27.81       41.50     33.58 o 
  33   3   0      113.73      204.50     69.17 o 
  34   3   0        0.50       -4.68     56.22 o 
   0   4   0    29259.13    32892.36    437.85 o 
   1   4   0      249.53      258.81     17.57 o 
   2   4   0      517.63      832.61     28.35 o 
   3   4   0     1964.14     1940.25     45.18 o 
   4   4   0     5432.18     5695.08     99.96 o 
   5   4   0     2768.35     2784.60     63.41 o 
   6   4   0     5373.35     5434.77     97.52 o 
   7   4   0      683.70      689.10     19.76 o 
   8   4   0      234.52      280.77     16.15 o 
   9   4   0      115.55       92.23     11.75 o 
  10   4   0    17252.78    17275.50    194.39 o 
  11   4   0       11.82       17.61      9.75 o 
  12   4   0        7.83       -0.20     10.43 o 
  13   4   0       61.75       52.61     13.75 o 
  14   4   0     1906.81     1800.76     53.25 o 
  15   4   0        7.92       11.13     11.24 o 
  16   4   0      106.60       81.02     19.59 o 
  17   4   0      243.32      281.12     28.33 o 
  18   4   0    14797.56    14771.83    212.25 o 
  19   4   0     1441.41     1368.59     51.67 o 
  20   4   0      707.52      646.55     40.69 o 
  21   4   0      309.64      300.94     30.93 o 
  22   4   0     2184.83     2303.18     70.78 o 
  23   4   0       42.15       19.92     18.64 o 
  24   4   0     1137.93     1235.87     61.20 o 
  25   4   0      451.22      458.88     40.21 o 
  26   4   0     1049.76     1062.83     77.88 o 
  27   4   0      119.81       57.19     29.26 o 
  28   4   0      252.56      245.22     42.18 o 
  29   4   0      115.82       79.10     40.30 o 
  30   4   0       69.99       26.44     43.98 o 
  31   4   0      729.20      946.28    126.58 o 
  32   4   0      194.58      223.12     61.51 o 
  33   4   0       25.94      -35.71     48.06 o 
   1   5   0      401.50      402.38     26.16 o 
   2   5   0      561.19      575.72     48.29 o 
   3   5   0     6869.01     6799.01    103.85 o 
   4   5   0      181.82      170.65     19.23 o 
   5   5   0     5991.93     5987.46    132.30 o 
   6   5   0      197.91      183.89     15.17 o 
   7   5   0    10092.19    10278.32    134.52 o 
   8   5   0      469.10      473.24     25.98 o 
   9   5   0      531.52      513.77     26.61 o 
  10   5   0        0.08        6.40     12.27 o 
  11   5   0      172.88      172.86     21.28 o 
  12   5   0       62.09       72.01     19.25 o 
  13   5   0     1263.05     1349.03     56.70 o 
  14   5   0      373.29      360.41     34.22 o 
  15   5   0      132.47      126.49     23.76 o 
  16   5   0        0.36        0.52     14.25 o 
  17   5   0      818.56      843.47     45.74 o 
  18   5   0      164.52       56.66     24.90 o 
  19   5   0     1573.66     1530.10     57.54 o 
  20   5   0      854.06      861.54     57.13 o 
  21   5   0      313.76      262.52     30.86 o 
  22   5   0      600.90      634.25     44.16 o 
  23   5   0     2448.79     2819.22     84.11 o 
  24   5   0      406.12      365.94     39.96 o 
  25   5   0     2167.72     2387.66     82.04 o 
  26   5   0      329.41      294.61     39.44 o 
  27   5   0       18.66        4.73     28.79 o 
  28   5   0      180.58      152.76     50.28 o 
  29   5   0        1.79       -7.60     35.51 o 
  30   5   0       52.28       74.32     42.05 o 
  31   5   0      111.89      104.86     53.75 o 
   0   6   0     1392.50     1205.00     64.55 o 
   1   6   0      623.73      578.71     33.42 o 
   2   6   0     2172.33     2313.55     59.64 o 
   3   6   0     1791.71     1882.47     72.64 o 
   4   6   0     4083.58     4357.96     91.48 o 
   5   6   0       40.73       22.72     16.84 o 
   6   6   0        0.43        6.35     11.48 o 
   7   6   0       47.78       54.09     15.00 o 
   8   6   0      133.43      148.38     17.89 o 
   9   6   0      607.12      616.89     31.36 o 
  10   6   0      106.11      103.92     18.71 o 
  11   6   0      129.56      106.05     21.54 o 
  12   6   0      386.63      373.21     32.68 o 
  13   6   0      515.00      461.80     34.73 o 
  14   6   0       77.54       52.31     20.21 o 
  15   6   0     2810.99     2975.53     86.97 o 
  16   6   0       17.51       17.27     22.35 o 
  17   6   0     2038.81     2130.26     84.29 o 
  18   6   0        2.16       -8.98     17.05 o 
  19   6   0     1013.22      988.01     51.05 o 
  20   6   0     1887.47     1899.74     72.57 o 
  21   6   0       67.09       63.69     23.66 o 
  22   6   0      128.65      121.18     27.17 o 
  23   6   0       70.22       86.88     28.06 o 
  24   6   0       61.09       46.23     27.31 o 
  25   6   0       28.85       17.88     30.32 o 
  26   6   0      213.81      172.94     41.29 o 
  27   6   0       62.80       50.51     38.35 o 
  28   6   0      294.87      184.28     53.51 o 
  29   6   0      388.10      474.40     86.34 o 
   1   7   0      854.87      737.19     44.75 o 
   2   7   0        1.03      -26.25     17.32 o 
   3   7   0     1711.39     1777.81     98.25 o 
   4   7   0      164.06      116.13     28.44 o 
   5   7   0     2355.15     2398.71     70.20 o 
   6   7   0      229.31      219.27     23.50 o 
   7   7   0     2959.89     3110.10     76.24 o 
   8   7   0       43.87       35.09     14.99 o 
   9   7   0      166.68      133.05     21.88 o 
  10   7   0     1528.73     1663.29    105.24 o 
  11   7   0       52.66       42.73     19.86 o 
  12   7   0      893.21      955.43     60.92 o 
  13   7   0      136.53      120.56     23.57 o 
  14   7   0      712.37      772.33     46.46 o 
  15   7   0       48.95       27.09     20.56 o 
  16   7   0      258.32      312.76     35.28 o 
  17   7   0      471.94      422.00     34.70 o 
  18   7   0      175.41      120.24     27.40 o 
  19   7   0       49.32       56.56     20.41 o 
  20   7   0        0.18       15.89     19.22 o 
  21   7   0     1280.91     1291.24     61.56 o 
  22   7   0      273.25      243.62     36.63 o 
  23   7   0      362.99      329.10     48.75 o 
  24   7   0      614.53      637.15     63.08 o 
  25   7   0       83.78       67.08     35.16 o 
  26   7   0      419.81      283.94     80.73 o 
  27   7   0      563.74      646.00     69.19 o 
   0   8   0      445.72      533.34    118.50 o 
   1   8   0       87.58       24.55     27.54 o 
   2   8   0      376.68      298.26     42.12 o 
   3   8   0     1796.75     1856.78     85.00 o 
   4   8   0     1343.07     1296.83     73.70 o 
   5   8   0     1960.00     2187.38     92.57 o 
   6   8   0      444.60      404.15     35.85 o 
   7   8   0      686.29      695.14     83.07 o 
   8   8   0     2411.34     2339.28    129.87 o 
   9   8   0      214.03      187.87     27.15 o 
  10   8   0      185.43      265.66     37.30 o 
  11   8   0       39.76       34.12     20.97 o 
  12   8   0       10.72      -15.23     17.14 o 
  13   8   0       30.90       19.32     18.36 o 
  14   8   0       14.96       39.47     19.52 o 
  15   8   0      172.09      131.82     28.91 o 
  16   8   0      116.79      116.23     26.81 o 
  17   8   0      412.22      409.05     37.44 o 
  18   8   0       93.52      107.71     25.27 o 
  19   8   0     1091.84     1416.63     76.97 o 
  20   8   0       19.85       29.13     26.51 o 
  21   8   0      187.40      201.16     39.25 o 
  22   8   0       82.92       59.08     31.99 o 
  23   8   0      511.75      550.07     64.51 o 
  24   8   0      329.90      260.46     48.39 o 
   1   9   0       51.38       97.65     40.78 o 
   2   9   0       74.82       77.15     46.12 o 
   3   9   0      906.43      795.64     88.53 o 
   4   9   0      140.22      165.65     50.60 o 
   5   9   0      626.09      435.52     55.48 o 
   6   9   0        6.73       35.36     38.72 o 
   7   9   0     1345.85     1139.07    133.32 o 
   8   9   0      211.81      205.49     38.19 o 
   9   9   0      585.79      529.33     47.03 o 
  10   9   0      679.64      735.99     89.58 o 
  11   9   0      179.99      150.85     28.68 o 
  12   9   0      129.99      152.69     28.62 o 
  13   9   0     2547.79     2782.72     88.98 o 
  14   9   0        5.32       49.74     28.02 o 
  15   9   0      855.08      914.06     66.47 o 
  16   9   0      138.04      136.55     33.41 o 
  17   9   0      881.57     1050.01     91.77 o 
  18   9   0        1.80       42.91     25.60 o 
  19   9   0      123.84      102.80     32.97 o 
  20   9   0      950.10     1049.19     78.51 o 
   0  10   0        8.65       14.94     67.68 o 
   1  10   0        2.97      -22.47     51.71 o 
   2  10   0      316.29      196.22     68.16 o 
   3  10   0      125.87       97.61     64.66 o 
   4  10   0       65.34       38.77     47.52 o 
   5  10   0      342.58      290.51     75.99 o 
   6  10   0        0.15       48.50     53.45 o 
   7  10   0      205.16      105.23     60.58 o 
   8  10   0       25.47       11.44     42.86 o 
   9  10   0        4.29      -34.94     40.10 o 
  10  10   0       32.67      -38.08     54.57 o 
  11  10   0        9.30       -3.47     40.48 o 
  12  10   0      135.02       77.19     37.17 o 
  13  10   0      148.45      176.15     36.24 o 
  14  10   0       44.10       32.84     39.66 o 
  15  10   0       93.06       75.77     32.40 o 
   1  11   0        1.57       -1.68     67.23 o 
   2  11   0        0.13       37.80     92.58 o 
   3  11   0       44.31       96.20     93.49 o 
   4  11   0       56.46       77.87     95.75 o 
 -35   1   1        0.01       -1.81    109.78 o 
 -34   1   1      985.77      901.36    195.12 o 
 -33   1   1      341.58      645.35    167.28 o 
 -32   1   1       12.79      -24.67     81.49 o 
 -31   1   1       24.20       85.11     91.45 o 
 -30   1   1      118.95      208.93    103.22 o 
 -29   1   1      379.52      426.88     60.60 o 
 -28   1   1       60.01       57.44     35.29 o 
 -27   1   1     1790.50     1913.36     84.27 o 
 -26   1   1      558.25      532.65     48.88 o 
 -25   1   1      266.17      279.17     42.83 o 
 -24   1   1        9.23       54.16     19.72 o 
 -23   1   1     1780.96     1828.55     65.02 o 
 -22   1   1     1468.11     1485.33     53.55 o 
 -21   1   1      877.06      938.29     42.13 o 
 -20   1   1    10205.88    10355.61    126.75 o 
 -19   1   1      868.55      836.52     30.20 o 
 -18   1   1        0.02        1.01      8.95 o 
 -17   1   1      255.62      229.15     13.80 o 
 -16   1   1     5382.76     5383.40     61.34 o 
 -15   1   1     2188.41     2191.75     36.33 o 
 -14   1   1      890.71      900.65     22.04 o 
 -13   1   1     6027.93     6010.54     70.16 o 
 -12   1   1    14747.12    14605.68    140.68 o 
 -11   1   1     3538.70     3398.80     44.45 o 
 -10   1   1      459.66      440.94     14.78 o 
  -9   1   1     1942.79     2031.25     33.90 o 
  -8   1   1    39554.84    39218.89    384.63 o 
  -7   1   1      154.09      212.73     10.78 o 
  -6   1   1      390.61      378.26     13.13 o 
  -5   1   1     5732.60     5668.09     72.72 o 
  -4   1   1      241.86      260.45      9.66 o 
  -3   1   1     1378.88     1292.28     41.15 o 
  -2   1   1     4358.58     4376.78     83.78 o 
  -1   1   1       86.62       24.86     13.18 o 
   0   1   1     2186.97     2058.41     34.32 o 
   1   1   1      157.08      138.09     13.58 o 
   2   1   1      739.86      707.11     15.51 o 
   3   1   1       25.70       29.47      3.67 o 
   4   1   1        4.38       -0.27      5.02 o 
   5   1   1     4333.34     4410.40     56.96 o 
   6   1   1     7523.00     7367.16     88.91 o 
   7   1   1     8271.64     8123.42     98.31 o 
   8   1   1    36953.50    36525.88    306.03 o 
   9   1   1     4441.24     4319.98     47.45 o 
  10   1   1    10929.89    10895.70     98.04 o 
  11   1   1     1557.43     1592.77     24.33 o 
  12   1   1     7734.01     7647.35     78.24 o 
  13   1   1      217.61      206.96     11.77 o 
  14   1   1      303.40      338.46     12.72 o 
  15   1   1     1176.87     1107.35     22.16 o 
  16   1   1     5714.11     5621.18     67.11 o 
  17   1   1      168.56      157.42     14.02 o 
  18   1   1     9570.88     9468.57    111.22 o 
  19   1   1      433.53      525.90     27.51 o 
  20   1   1     1393.73     1403.35     45.54 o 
  21   1   1     1711.50     1629.24     73.28 o 
  22   1   1     3992.66     3992.58     90.77 o 
  23   1   1     1446.99     1550.14     58.80 o 
  24   1   1     2050.95     2017.27     79.52 o 
  25   1   1      215.38      223.18     39.11 o 
  26   1   1      165.73      150.72     44.24 o 
  27   1   1       11.63       62.93     71.30 o 
  28   1   1      725.47      755.59    148.49 o 
  29   1   1      417.41      468.11    130.38 o 
  30   1   1       89.74       -1.13     73.11 o 
  31   1   1        1.10       69.04     95.52 o 
  32   1   1     1118.44     1462.05    220.25 o 
  33   1   1      250.55      251.94    140.34 o 
 -35   2   1       17.29       46.86    115.44 o 
 -34   2   1        8.74       -8.83    103.45 o 
 -33   2   1      463.92      436.19    155.28 o 
 -32   2   1      425.40      469.96    171.47 o 
 -31   2   1     1958.85     2190.96    146.85 o 
 -30   2   1      138.62       94.39     51.11 o 
 -29   2   1        4.90       14.63     35.19 o 
 -28   2   1      101.08       72.94     32.44 o 
 -27   2   1      379.26      334.65     44.96 o 
 -26   2   1      136.29      147.57     31.04 o 
 -25   2   1      907.51      923.26     54.38 o 
 -24   2   1      470.18      434.96     44.04 o 
 -23   2   1      538.97      515.75     35.00 o 
 -22   2   1       25.05       30.92     14.12 o 
 -21   2   1     3676.95     3827.13     73.44 o 
 -20   2   1      136.74      105.63     16.18 o 
 -19   2   1       50.67       55.62     12.72 o 
 -18   2   1       86.05       99.74     17.50 o 
 -17   2   1     2610.97     2638.92     50.57 o 
 -16   2   1      423.98      421.89     21.58 o 
 -15   2   1       77.09       62.96      8.23 o 
 -14   2   1     3821.40     3966.29     48.66 o 
 -13   2   1     2281.56     2197.95     33.06 o 
 -12   2   1       27.49       48.76      6.86 o 
 -11   2   1     2869.57     2971.70     41.78 o 
 -10   2   1     1484.94     1547.90     29.16 o 
  -9   2   1     1018.19     1261.87     29.39 o 
  -8   2   1       59.17       58.84      8.36 o 
  -7   2   1    20563.05    19802.49    222.38 o 
  -6   2   1     2325.85     2472.58     41.37 o 
  -5   2   1      727.27      687.25     21.88 o 
  -4   2   1    19501.55    20144.21    266.57 o 
  -3   2   1    13066.82    13189.42    182.17 o 
  -2   2   1     4708.72     5009.01     75.48 o 
  -1   2   1      662.09      564.37     18.44 o 
   0   2   1      200.12      151.68     11.08 o 
   1   2   1     4963.92     4865.43     68.02 o 
   2   2   1    27424.36    28170.65    308.05 o 
   3   2   1     5224.77     5033.01     91.57 o 
   4   2   1       19.21       20.36      8.34 o 
   5   2   1     5968.99     5567.00     95.93 o 
   6   2   1     3343.28     3376.28     52.80 o 
   7   2   1     7318.71     7541.38    120.96 o 
   8   2   1       26.48       30.05     11.16 o 
   9   2   1     1294.68     1423.27     33.36 o 
  10   2   1     9141.07     9368.89    104.84 o 
  11   2   1     1628.46     1515.70     27.56 o 
  12   2   1     5009.00     5255.62     61.48 o 
  13   2   1      167.37      157.56     12.81 o 
  14   2   1     1422.32     1405.78     33.85 o 
  15   2   1      324.72      355.58     20.18 o 
  16   2   1      333.78      320.38     20.45 o 
  17   2   1     1332.80     1385.20     37.22 o 
  18   2   1      262.48      270.69     20.17 o 
  19   2   1        5.41        1.02     11.32 o 
  20   2   1      601.51      544.38     29.95 o 
  21   2   1     4244.58     4171.35     89.68 o 
  22   2   1      785.77      861.91     44.62 o 
  23   2   1      113.07      123.66     26.35 o 
  24   2   1     1107.23     1118.46     58.52 o 
  25   2   1     1304.74     1426.68     67.31 o 
  26   2   1        3.47       29.29     27.09 o 
  27   2   1       82.79       37.35     34.43 o 
  28   2   1        0.05       -6.38     31.73 o 
  29   2   1      236.15      267.54     64.91 o 
  30   2   1       94.70       56.88     51.14 o 
  31   2   1      357.84      281.36    124.72 o 
  32   2   1        3.11       65.87    110.69 o 
  33   2   1      868.64      751.96    188.10 o 
  34   2   1      320.87      554.58    172.94 o 
 -34   3   1      565.04      586.17     99.64 o 
 -33   3   1      317.11      338.74     91.90 o 
 -32   3   1       12.09       14.93     49.98 o 
 -31   3   1      732.00      763.54     72.48 o 
 -30   3   1      360.16      288.38     49.11 o 
 -29   3   1      220.20      246.18     44.91 o 
 -28   3   1       14.83       13.41     28.56 o 
 -27   3   1        2.25      -15.48     23.22 o 
 -26   3   1     1468.61     1422.50     68.94 o 
 -25   3   1        0.03        6.37     18.57 o 
 -24   3   1     1752.18     1777.82     63.19 o 
 -23   3   1      487.86      457.68     33.40 o 
 -22   3   1        3.95       12.74     14.44 o 
 -21   3   1       63.12       83.00     17.28 o 
 -20   3   1     1019.36     1067.46     37.38 o 
 -19   3   1     3077.91     3121.85     60.90 o 
 -18   3   1     3456.87     3370.58     62.05 o 
 -17   3   1     1749.23     1631.85     63.78 o 
 -16   3   1     4123.01     4211.37     67.79 o 
 -15   3   1      497.97      515.28     26.32 o 
 -14   3   1        1.82       -0.11      9.08 o 
 -13   3   1     1564.96     1657.89     29.46 o 
 -12   3   1      639.08      606.40     19.38 o 
 -11   3   1       24.56       29.88      7.42 o 
 -10   3   1    12819.95    12922.29    138.32 o 
  -9   3   1      151.16      115.75      9.98 o 
  -8   3   1     7491.78     7499.68     86.70 o 
  -7   3   1     1384.30     1581.42     28.22 o 
  -6   3   1     2120.69     2237.69     34.54 o 
  -5   3   1     4866.90     4773.66     70.41 o 
  -4   3   1       17.26        5.76      6.46 o 
  -3   3   1    10803.21    10770.98    138.69 o 
  -2   3   1    35629.45    36115.71    398.60 o 
  -1   3   1     3610.57     3584.71     57.07 o 
   0   3   1     6213.33     6352.65     85.73 o 
   1   3   1      791.05      745.72     36.06 o 
   2   3   1    21457.86    21394.04    232.83 o 
   3   3   1       33.82       24.18      7.94 o 
   4   3   1     1036.92     1033.69     38.56 o 
   5   3   1      707.58      725.34     27.24 o 
   6   3   1    16887.23    17067.31    172.77 o 
   7   3   1      916.58      856.84     22.52 o 
   8   3   1     1400.89     1311.54     43.19 o 
   9   3   1      878.81      809.65     25.48 o 
  10   3   1     6353.89     6356.28     95.49 o 
  11   3   1     1296.33     1242.75     36.09 o 
  12   3   1     5493.04     5355.95     79.74 o 
  13   3   1        7.45       -0.97      7.72 o 
  14   3   1     4386.99     4380.80     61.25 o 
  15   3   1       73.43       67.60     12.56 o 
  16   3   1     1126.78     1068.90     34.74 o 
  17   3   1     3727.89     3642.51     70.72 o 
  18   3   1      149.73      148.07     20.75 o 
  19   3   1       90.54       84.37     15.49 o 
  20   3   1      454.33      403.90     28.40 o 
  21   3   1     2311.02     2306.39     61.81 o 
  22   3   1      290.71      269.87     29.57 o 
  23   3   1     1075.42      984.69     50.49 o 
  24   3   1     2363.64     2326.66     72.26 o 
  25   3   1      460.94      547.58     90.48 o 
  26   3   1      289.70      273.82     39.38 o 
  27   3   1      492.54      612.61     64.36 o 
  28   3   1      150.58      118.89     39.30 o 
  29   3   1      993.85     1159.88     63.33 o 
  30   3   1      250.88      212.40     61.55 o 
  31   3   1      861.17      833.02     73.15 o 
  32   3   1       47.89       58.56     34.13 o 
  33   3   1      311.32      249.99     80.96 o 
 -33   4   1        0.23       13.84     48.06 o 
 -32   4   1       44.99       69.13     51.55 o 
 -31   4   1     2013.68     2278.74    198.36 o 
 -30   4   1      222.81      174.80     53.06 o 
 -29   4   1       68.91       58.96     39.57 o 
 -28   4   1      142.45      105.73     52.38 o 
 -27   4   1       49.58       78.55     29.44 o 
 -26   4   1       17.57       33.76     20.95 o 
 -25   4   1       83.20       68.57     21.98 o 
 -24   4   1       33.28       31.24     18.12 o 
 -23   4   1      545.95      542.39     38.03 o 
 -22   4   1     1806.14     1758.99     62.98 o 
 -21   4   1      430.39      415.74     39.26 o 
 -20   4   1     1626.10     1541.07     55.12 o 
 -19   4   1     2226.57     2210.59     63.39 o 
 -18   4   1      334.33      342.29     40.41 o 
 -17   4   1    10352.59    10585.90    210.53 o 
 -16   4   1     1050.21     1061.56     54.89 o 
 -15   4   1      501.20      488.08     30.38 o 
 -14   4   1     3000.23     3106.93     68.07 o 
 -13   4   1      234.59      193.62     27.64 o 
 -12   4   1     2120.58     2025.56     53.87 o 
 -11   4   1      650.96      597.80     21.99 o 
 -10   4   1       14.62       32.87      9.68 o 
  -9   4   1    14936.44    15419.74    165.15 o 
  -8   4   1      190.81      254.80     15.66 o 
  -7   4   1     2058.16     2091.68     33.84 o 
  -6   4   1      460.24      510.77     23.62 o 
  -5   4   1    13998.37    14103.63    167.09 o 
  -4   4   1     7444.68     8373.47    111.94 o 
  -3   4   1     6762.51     6703.79     85.94 o 
  -2   4   1    17117.31    18989.01    191.72 o 
  -1   4   1       17.91       15.78      9.17 o 
   0   4   1       45.54       81.02     12.58 o 
   1   4   1     4417.22     4697.74     71.77 o 
   2   4   1    34843.90    37263.29    367.04 o 
   3   4   1        8.89       10.76      9.58 o 
   4   4   1     1485.05     1491.12     67.32 o 
   5   4   1    14952.14    15279.98    186.92 o 
   6   4   1     2272.19     2276.40     50.15 o 
   7   4   1     4701.00     4751.13     68.18 o 
   8   4   1       68.48       61.71     10.23 o 
   9   4   1     3583.15     3580.56     57.88 o 
  10   4   1      432.90      428.76     20.86 o 
  11   4   1      578.36      511.23     43.49 o 
  12   4   1      794.33      879.55     41.44 o 
  13   4   1       41.49       26.71     15.02 o 
  14   4   1      180.47      170.04     19.31 o 
  15   4   1     2556.78     2508.76     59.23 o 
  16   4   1       11.93        8.21     12.35 o 
  17   4   1      574.89      542.78     49.15 o 
  18   4   1      414.90      336.77     29.66 o 
  19   4   1     2496.54     2481.01     69.48 o 
  20   4   1     1425.33     1508.47     57.08 o 
  21   4   1      150.45      130.26     36.12 o 
  22   4   1      829.46      872.77     48.69 o 
  23   4   1       14.21      -12.05     17.04 o 
  24   4   1      449.76      385.56     41.88 o 
  25   4   1      889.47      946.37     54.14 o 
  26   4   1       71.69       67.22     28.96 o 
  27   4   1      163.94      101.32     33.80 o 
  28   4   1       93.25      107.96     35.21 o 
  29   4   1       67.32       14.22     37.14 o 
  30   4   1       57.33       87.11     45.31 o 
  31   4   1      745.92      773.40     92.45 o 
  32   4   1        0.06       21.21     50.64 o 
 -32   5   1      281.97      258.93     79.77 o 
 -31   5   1       73.13      -20.43     43.89 o 
 -30   5   1      954.51      800.04     89.65 o 
 -29   5   1      118.14       66.00     39.27 o 
 -28   5   1      653.09      693.08     84.95 o 
 -27   5   1      340.17      374.47     47.63 o 
 -26   5   1      880.29      861.58     93.67 o 
 -25   5   1      206.82      198.06     36.56 o 
 -24   5   1      465.11      493.55     54.04 o 
 -23   5   1      196.55      178.96     29.22 o 
 -22   5   1     1269.62     1344.86     69.82 o 
 -21   5   1      710.87      729.06     46.49 o 
 -20   5   1      208.78      152.66     28.83 o 
 -19   5   1      373.72      322.25     30.79 o 
 -18   5   1      779.83      743.40     40.83 o 
 -17   5   1      301.95      231.70     38.54 o 
 -16   5   1      450.98      391.98     38.32 o 
 -15   5   1        5.03      -10.57     14.49 o 
 -14   5   1      476.28      441.13     37.39 o 
 -13   5   1      371.83      350.34     54.17 o 
 -12   5   1        7.30       -5.65     11.60 o 
 -11   5   1      736.85      720.41     34.25 o 
 -10   5   1       56.54       47.05     13.49 o 
  -9   5   1     2804.61     2966.53     57.91 o 
  -8   5   1     2319.95     2457.79     60.51 o 
  -7   5   1     7954.22     8456.50    108.32 o 
  -6   5   1      604.99      587.14     30.35 o 
  -5   5   1       51.55       33.30     13.40 o 
  -4   5   1      696.40      672.64     31.58 o 
  -3   5   1     2037.64     2107.38     55.33 o 
  -2   5   1     5300.71     5371.28     95.49 o 
  -1   5   1     1394.58     1340.52     45.11 o 
   0   5   1      574.27      620.07     30.84 o 
   1   5   1      261.78      246.75     21.90 o 
   2   5   1     6055.93     6143.02     91.80 o 
   3   5   1     1439.93     1419.50     42.80 o 
   4   5   1        2.96       25.43      9.28 o 
   5   5   1    10215.62    10581.54    127.80 o 
   6   5   1       43.57       60.70     11.92 o 
   7   5   1     4513.67     4453.23    114.36 o 
   8   5   1     1916.64     1932.41     45.24 o 
   9   5   1      800.49      781.12     32.21 o 
  10   5   1       87.98       86.22     16.35 o 
  11   5   1       20.96       15.13     12.72 o 
  12   5   1        3.80        4.13     13.25 o 
  13   5   1       34.69       26.65     16.38 o 
  14   5   1      626.02      687.58     41.65 o 
  15   5   1      221.08      248.89     25.17 o 
  16   5   1       14.04       22.24     14.22 o 
  17   5   1      639.19      486.15     34.48 o 
  18   5   1     2993.95     2872.71     75.93 o 
  19   5   1       71.16       75.19     20.02 o 
  20   5   1        0.46       24.12     18.84 o 
  21   5   1      871.45      824.17     49.18 o 
  22   5   1     1623.91     1700.97     68.03 o 
  23   5   1      182.77      237.56     33.63 o 
  24   5   1      815.25      802.84     53.52 o 
  25   5   1      581.63      554.84     58.58 o 
  26   5   1     1305.11     1377.17     79.84 o 
  27   5   1       93.13       30.77     37.44 o 
  28   5   1     1958.03     2121.67    133.85 o 
  29   5   1       36.12       24.23     38.97 o 
  30   5   1      105.44       96.42     45.45 o 
  31   5   1      704.15      682.21     92.17 o 
 -30   6   1      487.56      447.59     76.51 o 
 -29   6   1      686.45      681.89     87.75 o 
 -28   6   1       10.64      -34.60     31.58 o 
 -27   6   1      594.40      680.66     73.41 o 
 -26   6   1       10.25       30.79     30.15 o 
 -25   6   1      154.40      136.06     33.22 o 
 -24   6   1        1.96       17.07     23.48 o 
 -23   6   1      623.16      577.20     45.70 o 
 -22   6   1      487.01      521.70     43.01 o 
 -21   6   1     1405.41     1359.05     60.92 o 
 -20   6   1       98.67       85.44     23.76 o 
 -19   6   1       31.70       22.75     18.66 o 
 -18   6   1        0.04        1.16     19.38 o 
 -17   6   1      114.52      122.30     26.90 o 
 -16   6   1        0.00       17.22     19.52 o 
 -15   6   1     4264.21     4840.02    181.11 o 
 -14   6   1       33.88       31.49     24.28 o 
 -13   6   1     4165.24     4293.45    158.79 o 
 -12   6   1      847.70      889.23     68.40 o 
 -11   6   1     1381.77     1407.17     52.04 o 
 -10   6   1       74.76       71.23     17.58 o 
  -9   6   1      418.80      419.08     43.61 o 
  -8   6   1     2742.21     2909.13     61.85 o 
  -7   6   1     1021.16     1092.75     35.59 o 
  -6   6   1        7.79       13.73     16.05 o 
  -5   6   1      225.53      191.59     24.91 o 
  -4   6   1     7018.33     7499.61    128.19 o 
  -3   6   1     5749.99     5820.08    108.72 o 
  -2   6   1     1298.37     1428.67     48.92 o 
  -1   6   1      572.99      520.92     32.77 o 
   0   6   1       24.12       11.69     14.59 o 
   1   6   1       48.25       49.69     10.63 o 
   2   6   1     6631.30     7228.51    116.49 o 
   3   6   1     9432.83     9453.54    129.92 o 
   4   6   1      739.55      794.49     29.80 o 
   5   6   1      363.44      299.98     21.50 o 
   6   6   1      751.36      722.90     33.89 o 
   7   6   1      161.22      164.93     23.69 o 
   8   6   1      363.01      365.20     24.88 o 
   9   6   1        0.13      -18.36     14.97 o 
  10   6   1        6.08        1.68     13.55 o 
  11   6   1     7187.98     7607.33    133.43 o 
  12   6   1     1132.98     1199.90     49.09 o 
  13   6   1       11.75       10.14     15.29 o 
  14   6   1     1119.14     1167.98     57.28 o 
  15   6   1     4700.50     4783.94     93.36 o 
  16   6   1     1853.55     1801.54     59.71 o 
  17   6   1      971.22      989.91     48.65 o 
  18   6   1       10.37        1.19     17.39 o 
  19   6   1     2884.11     2747.92     85.22 o 
  20   6   1        4.94        8.09     19.34 o 
  21   6   1      138.78       92.86     26.31 o 
  22   6   1       13.74       42.35     24.12 o 
  23   6   1      310.61      252.01     37.14 o 
  24   6   1      223.24      167.15     35.02 o 
  25   6   1      777.38      780.83     65.17 o 
  26   6   1      122.73       89.06     37.46 o 
  27   6   1       22.64       -2.61     38.64 o 
  28   6   1      848.35      933.72    102.39 o 
  29   6   1      314.19      413.73     79.21 o 
 -28   7   1       71.15       62.80     42.32 o 
 -27   7   1      162.63      123.02     46.80 o 
 -26   7   1        5.14      -45.00     32.71 o 
 -25   7   1      106.77       83.20     39.27 o 
 -24   7   1       24.54       24.11     33.55 o 
 -23   7   1     2097.90     2228.53    114.49 o 
 -22   7   1      148.87      113.54     30.06 o 
 -21   7   1       90.03       52.27     23.56 o 
 -20   7   1      113.39      134.99     26.43 o 
 -19   7   1       17.82       23.56     19.86 o 
 -18   7   1      617.64      580.86     45.52 o 
 -17   7   1      134.56      105.35     25.53 o 
 -16   7   1      422.43      392.71     38.87 o 
 -15   7   1       44.89       16.12     18.31 o 
 -14   7   1      246.51      261.05     30.53 o 
 -13   7   1       30.05       17.61     20.68 o 
 -12   7   1      547.14      658.80     57.21 o 
 -11   7   1        0.07        1.75     16.87 o 
 -10   7   1      168.99      140.77     28.75 o 
  -9   7   1       56.77       57.38     17.80 o 
  -8   7   1      470.67      474.60     51.34 o 
  -7   7   1      190.83      142.23     19.52 o 
  -6   7   1       52.11       42.75     24.28 o 
  -5   7   1      307.96      334.40     36.72 o 
  -4   7   1     3167.19     3208.37     89.03 o 
  -3   7   1       58.19       30.13     20.61 o 
  -2   7   1       98.50       79.56     22.75 o 
  -1   7   1      138.09       82.26     22.29 o 
   0   7   1      229.41      279.06     30.69 o 
   1   7   1      600.99      581.88     44.64 o 
   2   7   1      288.74      264.07     34.04 o 
   3   7   1     3109.80     3277.61     77.54 o 
   4   7   1     1293.10     1383.98     50.15 o 
   5   7   1     1488.58     1541.87     53.49 o 
   6   7   1       36.46       55.12     19.69 o 
   7   7   1      982.56     1015.32     76.36 o 
   8   7   1       84.87       80.14     18.63 o 
   9   7   1      597.47      632.60     36.64 o 
  10   7   1      328.69      266.31     28.98 o 
  11   7   1      111.91      120.78     23.86 o 
  12   7   1      848.63      849.23     72.98 o 
  13   7   1       59.16       92.33     21.94 o 
  14   7   1      192.43      175.10     27.96 o 
  15   7   1       26.62       49.35     18.72 o 
  16   7   1     1970.07     2020.28     63.30 o 
  17   7   1      719.41      777.89     44.84 o 
  18   7   1      239.87      251.03     30.88 o 
  19   7   1      292.87      291.55     32.12 o 
  20   7   1       72.63      122.81     27.86 o 
  21   7   1      809.25      810.92     51.99 o 
  22   7   1       15.08       29.64     27.78 o 
  23   7   1       66.83       54.10     33.14 o 
  24   7   1        4.03      -14.87     26.73 o 
  25   7   1       65.62       69.67     34.32 o 
  26   7   1      116.33      133.55     41.12 o 
  27   7   1       95.09      138.47     44.79 o 
 -25   8   1       57.88       38.95     33.74 o 
 -24   8   1       49.80       46.01     30.10 o 
 -23   8   1       54.14       52.37     29.25 o 
 -22   8   1       53.94       71.52     29.77 o 
 -21   8   1      475.56      353.68     49.29 o 
 -20   8   1      856.58      841.36     57.90 o 
 -19   8   1      816.91      849.31     82.57 o 
 -18   8   1       15.37       29.14     20.17 o 
 -17   8   1      598.20      508.58     45.40 o 
 -16   8   1        3.96       18.83     20.23 o 
 -15   8   1      721.86      714.48     48.13 o 
 -14   8   1        0.13        6.58     17.20 o 
 -13   8   1        8.21       16.18     19.77 o 
 -12   8   1      482.91      520.84     43.23 o 
 -11   8   1       10.02       11.33     19.03 o 
 -10   8   1      831.42      776.08     56.96 o 
  -9   8   1     1525.83     1598.15    124.73 o 
  -8   8   1       75.53       63.55     22.73 o 
  -7   8   1     1866.45     1836.85     60.52 o 
  -6   8   1     4013.41     4225.98    122.65 o 
  -5   8   1      667.06      605.11     54.03 o 
  -4   8   1      804.83      612.20     75.89 o 
  -3   8   1     2364.81     2388.48     93.16 o 
  -2   8   1      838.35      788.06     67.95 o 
  -1   8   1      193.24       96.32     33.06 o 
   0   8   1        4.01       -5.82     24.68 o 
   1   8   1     2607.01     2727.20    112.77 o 
   2   8   1     1471.60     1604.46     79.99 o 
   3   8   1      584.97      495.85     58.02 o 
   4   8   1     1195.81     1117.49     81.66 o 
   5   8   1     3388.15     3485.31    166.19 o 
   6   8   1     1901.51     1950.91     73.55 o 
   7   8   1      730.97      771.67     50.40 o 
   8   8   1        5.70        8.45     22.25 o 
   9   8   1       27.32       15.57     19.31 o 
  10   8   1       52.36       48.12     21.86 o 
  11   8   1       27.64       41.94     20.89 o 
  12   8   1        9.16       26.12     19.77 o 
  13   8   1       66.57       63.54     22.42 o 
  14   8   1      144.87       99.88     25.81 o 
  15   8   1     2460.27     2631.92     86.81 o 
  16   8   1       73.25       66.52     22.49 o 
  17   8   1       18.97       21.02     20.39 o 
  18   8   1      181.07      159.81     33.29 o 
  19   8   1     1809.03     2063.32     82.56 o 
  20   8   1      122.06       98.72     29.16 o 
  21   8   1       36.25       51.10     26.74 o 
  22   8   1      179.75      148.14     38.94 o 
  23   8   1      444.82      379.60     53.21 o 
  24   8   1      202.34      163.78     44.66 o 
 -21   9   1      584.94      500.81     57.52 o 
 -20   9   1       40.09       45.45     31.82 o 
 -19   9   1      625.83      667.59     63.17 o 
 -18   9   1      533.05      548.12     55.30 o 
 -17   9   1      899.76     1013.41     72.37 o 
 -16   9   1     1056.22     1254.25     76.82 o 
 -15   9   1        1.20       29.80     23.25 o 
 -14   9   1      494.15      670.98     52.34 o 
 -13   9   1      528.98      468.44     41.47 o 
 -12   9   1      297.93      253.30     33.15 o 
 -11   9   1      201.99      224.73     31.18 o 
 -10   9   1      544.49      560.11    104.18 o 
  -9   9   1       91.28       66.48     32.93 o 
  -8   9   1      545.69      554.41     66.88 o 
  -7   9   1      194.81      161.76     49.87 o 
  -6   9   1      409.58      484.85     89.66 o 
  -5   9   1       36.66       19.49     39.57 o 
  -4   9   1       54.47       71.24     44.29 o 
  -3   9   1      437.21      371.17     56.49 o 
  -2   9   1      583.48      501.98    101.84 o 
  -1   9   1        0.93       34.43     43.48 o 
   0   9   1      598.44      410.42     70.80 o 
   1   9   1        7.34       60.95     45.41 o 
   2   9   1      164.62      241.57     57.48 o 
   3   9   1      135.56       73.77     38.62 o 
   4   9   1       43.40       55.80     38.21 o 
   5   9   1      203.27      104.63     40.94 o 
   6   9   1       10.32      -32.08     34.88 o 
   7   9   1       55.02       99.06     46.01 o 
   8   9   1       11.06       13.15     21.31 o 
   9   9   1       24.13       28.61     21.50 o 
  10   9   1      231.60      169.76     47.16 o 
  11   9   1      524.05      500.26     45.28 o 
  12   9   1       20.87       -1.07     21.41 o 
  13   9   1     1291.04     1356.41     65.38 o 
  14   9   1        0.19       24.04     22.10 o 
  15   9   1      374.65      341.91     45.89 o 
  16   9   1        0.03       28.77     25.15 o 
  17   9   1      618.59      632.27     60.46 o 
  18   9   1      108.42       66.42     31.07 o 
  19   9   1      121.81      113.78     33.14 o 
  20   9   1      343.35      308.31     50.01 o 
 -15  10   1      145.88      104.27     32.85 o 
 -14  10   1      115.69       78.35     30.90 o 
 -13  10   1        7.48       -9.32     23.44 o 
 -12  10   1      369.42      323.37     53.03 o 
 -11  10   1       28.50        5.52     50.29 o 
 -10  10   1      202.65      139.86     62.86 o 
  -9  10   1        0.02       77.31     95.64 o 
  -8  10   1      164.21       85.13     62.18 o 
  -7  10   1      361.64      248.87     76.90 o 
  -6  10   1      826.01      417.38    211.65 o 
  -5  10   1      660.02      732.72    162.75 o 
  -4  10   1     1501.07     1032.20    185.61 o 
  -3  10   1      196.78      116.87     64.74 o 
  -2  10   1       97.73      131.39     63.41 o 
  -1  10   1        0.03       47.85     93.83 o 
   0  10   1        3.30       38.31     53.90 o 
   1  10   1      231.88      112.41     51.65 o 
   2  10   1      198.14      186.37     68.47 o 
   3  10   1      168.80       76.76     46.63 o 
   4  10   1     3074.29     3224.56    201.26 o 
   5  10   1     1177.40     1001.98    124.84 o 
   6  10   1      595.38      286.35     66.24 o 
   7  10   1       38.52       -2.29     43.20 o 
   8  10   1       11.76       36.23     46.53 o 
   9  10   1       90.85       78.98     47.08 o 
  10  10   1       77.48       90.36     46.46 o 
  11  10   1        0.08      -34.13     41.50 o 
  12  10   1       26.62       27.10     44.93 o 
  13  10   1        0.56       12.29     28.80 o 
  14  10   1       14.29       75.99     28.74 o 
  -5  11   1      120.50      116.80     94.17 o 
  -4  11   1       29.18      -19.24     99.15 o 
  -3  11   1       17.60      -79.68     87.15 o 
  -2  11   1        7.63      -66.55     89.41 o 
  -1  11   1       21.83       -9.32     58.16 o 
   0  11   1       18.35       52.90     64.20 o 
   1  11   1       25.82       77.00     66.33 o 
   2  11   1       62.91       26.45     51.61 o 
   3  11   1      101.85       -6.93     74.13 o 
   4  11   1       85.64       45.32     64.03 o 
 -34   0   2      731.53      764.64    176.33 o 
 -33   0   2     1333.48     1227.54    193.31 o 
 -32   0   2     1444.18     1465.22    202.14 o 
 -31   0   2     2089.94     2270.38    236.77 o 
 -30   0   2     1152.39     1216.91    180.63 o 
 -29   0   2     1911.35     2514.40    230.43 o 
 -28   0   2     3776.08     4690.84    308.75 o 
 -27   0   2      351.56      369.87    103.22 o 
 -26   0   2     3276.91     3240.78    234.28 o 
 -25   0   2      397.76      408.38     46.09 o 
 -24   0   2     1812.28     1708.93     76.20 o 
 -23   0   2     1160.20     1145.83     63.96 o 
 -22   0   2     1970.21     2008.91     78.27 o 
 -21   0   2     2456.73     2479.55     76.45 o 
 -20   0   2     1229.63     1132.83     48.45 o 
 -19   0   2        7.70      105.45     42.69 o 
 -18   0   2    14496.25    14467.12    177.16 o 
 -17   0   2     5566.36     5881.76     94.63 o 
 -16   0   2    25626.09    25789.70    348.81 o 
 -15   0   2    11061.30    10808.06    144.40 o 
 -14   0   2        8.86       -4.97      7.40 o 
 -13   0   2       51.02       29.19     10.66 o 
 -12   0   2    17902.63    19558.62    230.33 o 
 -11   0   2    29920.29    31130.14    348.82 o 
 -10   0   2     1649.46     1608.91     37.88 o 
  -9   0   2     2661.16     2451.17     45.77 o 
  -8   0   2    19513.31    19754.30    250.02 o 
  -7   0   2    11159.54    11170.62    167.52 o 
  -6   0   2      418.51      456.86     26.21 o 
  -5   0   2    60051.23    59147.72    907.43 o 
  -4   0   2    15171.50    15240.66    244.13 o 
  -3   0   2      187.84      137.87     17.60 o 
  -1   0   2        0.08       -5.58      2.79 o 
   1   0   2      133.63      115.57      8.58 o 
   2   0   2    15152.96    15059.59    241.11 o 
   3   0   2    60734.65    59320.09    796.65 o 
   4   0   2      988.94     1011.43     27.20 o 
   5   0   2     6557.96     6419.90     89.84 o 
   6   0   2    27765.91    27612.74    381.84 o 
   7   0   2      419.47      356.02     16.42 o 
   8   0   2       87.43       78.20      9.23 o 
   9   0   2    26588.15    27962.64    319.39 o 
  10   0   2    20071.72    21845.70    256.34 o 
  11   0   2      550.72      433.66     19.66 o 
  12   0   2      862.74      734.88     25.71 o 
  13   0   2     2527.12     2425.61     50.56 o 
  14   0   2    14368.51    14764.23    189.46 o 
  15   0   2     7612.73     7725.94    107.21 o 
  16   0   2     9496.90     9850.99    139.95 o 
  17   0   2      297.70      420.54     30.65 o 
  18   0   2      501.76      453.78     33.31 o 
  19   0   2      920.61     1080.83     64.00 o 
  20   0   2    10210.94    10489.76    234.56 o 
  21   0   2     1152.24     1454.85     74.60 o 
  22   0   2      305.65      413.94     56.82 o 
  23   0   2     1350.27     1445.53    151.43 o 
  24   0   2      411.15      433.48     99.60 o 
  25   0   2      939.32      937.35    139.21 o 
  26   0   2     4567.13     4648.96    294.72 o 
  27   0   2       48.20      249.67     96.20 o 
  28   0   2      299.65      332.29    107.97 o 
 -36   1   2      158.83       86.02    126.31 o 
 -35   1   2       49.91       13.58    110.24 o 
 -34   1   2      471.15      619.09    165.92 o 
 -33   1   2      761.92      717.11    170.00 o 
 -32   1   2      657.16      745.85    168.41 o 
 -31   1   2      422.02      451.83     94.72 o 
 -30   1   2        7.96       65.56     31.61 o 
 -29   1   2     4034.03     4468.01    156.75 o 
 -28   1   2      790.02      826.67     61.16 o 
 -27   1   2     1198.64     1066.90     67.27 o 
 -26   1   2     1668.29     1764.69     76.69 o 
 -25   1   2     5697.19     5745.70    128.40 o 
 -24   1   2     4132.16     3908.42     99.71 o 
 -23   1   2       53.47       53.93     17.91 o 
 -22   1   2     2551.66     2609.30     81.44 o 
 -21   1   2      259.77      252.62     21.86 o 
 -20   1   2     1146.15     1134.86     34.77 o 
 -19   1   2      721.49      731.34     40.71 o 
 -18   1   2     5526.66     5359.24     68.59 o 
 -17   1   2     4175.97     3950.67     52.64 o 
 -16   1   2     1826.47     1887.06     34.48 o 
 -15   1   2     7695.82     7313.22     80.97 o 
 -14   1   2     1571.46     1552.22     30.09 o 
 -13   1   2     3147.72     3068.67     44.09 o 
 -12   1   2     6084.83     6249.56     71.00 o 
 -11   1   2     9864.47    10044.58    108.08 o 
 -10   1   2    14010.88    13663.24    148.73 o 
  -9   1   2     4991.91     5016.24     64.47 o 
  -8   1   2     1628.94     1512.35     43.83 o 
  -7   1   2     5119.67     4997.81     65.09 o 
  -6   1   2       63.36       59.46      6.34 o 
  -5   1   2       27.24       15.80      7.51 o 
  -4   1   2    27027.27    26746.71    297.98 o 
  -3   1   2    22509.20    22979.30    317.86 o 
  -2   1   2    15551.32    15989.33    181.28 o 
  -1   1   2        9.56        1.94      5.42 o 
   0   1   2    15922.77    15329.01   1016.81 o 
   1   1   2    20779.35    20924.83    260.85 o 
   2   1   2    29701.22    29421.50    303.57 o 
   3   1   2       14.47       -6.81      3.47 o 
   4   1   2       10.17        6.59      4.91 o 
   5   1   2     6422.25     6209.04     72.56 o 
   6   1   2     2102.14     2121.17     34.24 o 
   7   1   2     3778.87     3700.00     54.76 o 
   8   1   2    18303.40    17929.80    187.15 o 
   9   1   2     9029.73     9171.88     88.12 o 
  10   1   2     6673.16     6990.02     71.84 o 
  11   1   2     1698.76     1605.74     28.91 o 
  12   1   2     2066.05     2068.61     31.79 o 
  13   1   2     7189.05     6804.56     69.24 o 
  14   1   2     4485.81     4560.14     52.88 o 
  15   1   2     2192.03     2089.04     36.25 o 
  16   1   2     1669.07     1625.52     33.43 o 
  17   1   2     2366.29     2377.10     45.87 o 
  18   1   2      459.70      459.67     31.87 o 
  19   1   2       76.25       82.87     14.83 o 
  20   1   2     1148.62     1099.13     47.22 o 
  21   1   2       72.16       83.27     18.42 o 
  22   1   2     4800.39     4820.72    102.94 o 
  23   1   2     4408.34     4452.55    109.06 o 
  24   1   2     2784.41     2688.49    102.60 o 
  25   1   2      483.38      411.30     51.28 o 
  26   1   2       48.75        4.75     61.34 o 
  27   1   2     4073.59     4814.88    321.66 o 
  28   1   2       52.13        6.34     73.34 o 
  29   1   2       22.15       -0.23     74.02 o 
  30   1   2       15.19       49.12     86.92 o 
  31   1   2       34.24      124.04    105.71 o 
 -35   2   2       36.01      109.33    121.55 o 
 -34   2   2       15.37      128.12    116.80 o 
 -33   2   2        8.37       30.28     47.16 o 
 -32   2   2      929.54      858.45    101.03 o 
 -31   2   2      316.04      269.67     64.20 o 
 -30   2   2      100.13       41.43     36.12 o 
 -29   2   2      278.41      270.23     50.13 o 
 -28   2   2       32.28       53.61     26.81 o 
 -27   2   2      508.62      484.06     45.09 o 
 -26   2   2      148.46      124.71     27.54 o 
 -25   2   2     4599.95     4711.54    114.91 o 
 -24   2   2      462.08      425.50     38.55 o 
 -23   2   2     2577.68     2495.15     93.31 o 
 -22   2   2      106.78       80.56     15.86 o 
 -21   2   2     1116.32     1205.63     38.67 o 
 -20   2   2     1639.19     1670.17     42.30 o 
 -19   2   2     1013.27     1040.39     33.80 o 
 -18   2   2     8698.67     8671.93    110.50 o 
 -17   2   2      102.48       58.86     11.14 o 
 -16   2   2      451.68      471.87     19.73 o 
 -15   2   2     1055.64     1041.25     23.37 o 
 -14   2   2      159.93      151.34     11.10 o 
 -13   2   2     3371.25     3681.16     50.59 o 
 -12   2   2      186.64      307.85     17.04 o 
 -11   2   2     3406.76     3700.53     57.31 o 
 -10   2   2      381.32      242.20     14.62 o 
  -9   2   2      188.18      180.73     12.77 o 
  -8   2   2       93.80      133.18     11.15 o 
  -7   2   2    10100.45    10131.10    124.77 o 
  -6   2   2    21924.26    22516.60    249.70 o 
  -5   2   2     9755.09    10072.81    117.12 o 
  -4   2   2     8784.98     8929.05    122.00 o 
  -3   2   2     8339.24     8549.42    142.41 o 
  -2   2   2    43815.29    46940.20    589.76 o 
  -1   2   2       42.20       40.43      8.79 o 
   0   2   2    68464.91    70715.78    875.12 o 
   1   2   2    13239.54    13077.66    256.59 o 
   2   2   2     2559.16     2654.78     43.94 o 
   3   2   2    14502.60    14329.59    178.45 o 
   4   2   2    20507.84    20421.18    194.60 o 
   5   2   2    12831.70    12755.41    140.20 o 
   6   2   2      201.27      237.33     17.52 o 
   7   2   2        4.96        1.94      5.60 o 
   8   2   2      538.01      439.77     28.27 o 
   9   2   2     1507.69     1854.45     39.72 o 
  10   2   2       17.84       54.06      8.17 o 
  11   2   2     5646.27     5958.08     66.75 o 
  12   2   2        7.09       -1.98      6.62 o 
  13   2   2        5.82        9.37      7.76 o 
  14   2   2      865.23      896.19     36.52 o 
  15   2   2     1355.88     1223.27     33.65 o 
  16   2   2    14421.69    14046.64    150.57 o 
  17   2   2      197.81      187.15     18.35 o 
  18   2   2     1230.17     1333.82     41.07 o 
  19   2   2     2161.59     2352.87     55.15 o 
  20   2   2      368.13      308.13     26.32 o 
  21   2   2     1787.14     1694.14     58.56 o 
  22   2   2       18.01       17.84     17.82 o 
  23   2   2      547.63      601.41     45.79 o 
  24   2   2        2.65      -12.46     20.41 o 
  25   2   2      416.88      427.98     43.19 o 
  26   2   2       11.68      -19.66     25.32 o 
  27   2   2      550.41      497.00     79.52 o 
  28   2   2     1011.93     1099.85    108.31 o 
  29   2   2      337.82      372.01     73.50 o 
  30   2   2     4151.93     4607.08    346.78 o 
  31   2   2        2.80       44.37     93.71 o 
  32   2   2      743.22      631.77    172.26 o 
  33   2   2       63.80      -38.25    105.26 o 
 -35   3   2        9.60       26.65     60.22 o 
 -34   3   2        0.01      -34.49     50.09 o 
 -33   3   2      440.85      367.52     82.19 o 
 -32   3   2      669.60      799.42     73.60 o 
 -31   3   2      667.09      775.84    115.66 o 
 -30   3   2      648.55      677.69     64.94 o 
 -29   3   2       44.53       54.94     31.49 o 
 -28   3   2     1515.25     1580.65     84.66 o 
 -27   3   2      106.67       97.21     30.87 o 
 -26   3   2     1486.83     1616.42     71.69 o 
 -25   3   2     1974.03     1956.81     60.85 o 
 -24   3   2       21.75       13.75     15.87 o 
 -23   3   2     2254.82     2112.85     56.30 o 
 -22   3   2     1347.67     1300.82     53.96 o 
 -21   3   2      345.76      344.23     27.27 o 
 -20   3   2     1818.33     1876.50     46.78 o 
 -19   3   2     1666.79     1674.66     43.43 o 
 -18   3   2     5834.90     5844.49     86.86 o 
 -17   3   2      389.50      317.24     21.03 o 
 -16   3   2      230.97      226.41     19.50 o 
 -15   3   2      693.27      721.07     42.65 o 
 -14   3   2    10465.95    10526.51    119.74 o 
 -13   3   2    12222.00    12198.53    134.27 o 
 -12   3   2     3311.51     3299.67     54.52 o 
 -11   3   2     6029.06     5943.64     81.45 o 
 -10   3   2     1992.65     1982.61     38.65 o 
  -9   3   2       42.59       29.44      7.56 o 
  -8   3   2     5819.94     5696.18     78.24 o 
  -7   3   2     3915.06     3893.83     55.52 o 
  -6   3   2       14.84        5.39      5.70 o 
  -5   3   2     3354.66     3462.74     57.35 o 
  -4   3   2     2384.69     2497.80     46.63 o 
  -3   3   2     6287.69     6475.06     93.73 o 
  -2   3   2      659.37      721.27     25.09 o 
  -1   3   2     1204.64     1120.33     30.56 o 
   0   3   2     2286.40     2390.59     51.21 o 
   1   3   2    18572.33    18338.07    216.58 o 
   2   3   2      422.61      482.53     21.61 o 
   3   3   2     5933.72     6025.32     88.09 o 
   4   3   2     1817.22     1955.27     62.73 o 
   5   3   2     3382.02     3286.17     46.96 o 
   6   3   2       69.90       64.34      8.14 o 
   7   3   2       95.55       73.40      9.38 o 
   8   3   2       38.59       39.68      6.60 o 
   9   3   2     3966.10     3990.36     81.17 o 
  10   3   2     4502.48     4499.84     68.19 o 
  11   3   2     7887.28     7780.29    102.95 o 
  12   3   2     7137.54     6900.64     89.39 o 
  13   3   2     1885.20     1917.97     35.98 o 
  14   3   2      339.18      294.77     21.44 o 
  15   3   2      698.39      636.89     24.04 o 
  16   3   2     7580.46     7617.26     99.57 o 
  17   3   2     1199.37     1233.28     35.87 o 
  18   3   2     3439.84     3407.79     68.85 o 
  19   3   2     1394.21     1440.89     46.46 o 
  20   3   2      106.00      101.97     21.46 o 
  21   3   2      502.39      469.19     35.98 o 
  22   3   2       67.04       57.24     21.24 o 
  23   3   2     2701.69     2873.55    123.54 o 
  24   3   2      579.56      593.75     48.92 o 
  25   3   2      940.50      910.40     59.57 o 
  26   3   2     2941.94     3156.22     84.38 o 
  27   3   2      943.34      923.93     51.62 o 
  28   3   2      193.25      209.02     33.82 o 
  29   3   2       57.52       71.49     28.65 o 
  30   3   2       30.84       20.02     30.18 o 
  31   3   2      169.29      140.25     38.85 o 
  32   3   2        8.51      -12.47     52.81 o 
  33   3   2       90.04      180.18    137.17 o 
 -34   4   2      773.80      820.79     97.42 o 
 -33   4   2      100.83      127.21     54.28 o 
 -32   4   2       79.99        8.69     44.71 o 
 -31   4   2       11.74       38.76     41.07 o 
 -30   4   2      574.92      623.13     66.23 o 
 -29   4   2      919.49     1132.10     79.31 o 
 -28   4   2      233.43      158.25     34.82 o 
 -27   4   2       58.03       52.08     25.00 o 
 -26   4   2      187.42      180.05     29.93 o 
 -25   4   2      653.27      638.10     41.42 o 
 -24   4   2      242.08      233.37     28.73 o 
 -23   4   2      502.46      527.37     54.77 o 
 -22   4   2      484.58      425.34     41.20 o 
 -21   4   2       83.37       67.64     20.07 o 
 -20   4   2     1467.51     1621.46     55.51 o 
 -19   4   2       13.15       14.08     14.25 o 
 -18   4   2      209.26      165.16     24.80 o 
 -17   4   2     4291.20     3895.46    152.65 o 
 -16   4   2     2014.31     1949.83     54.40 o 
 -15   4   2     7441.17     7460.07    119.89 o 
 -14   4   2      659.10      717.96     36.20 o 
 -13   4   2      277.75      289.28     24.20 o 
 -12   4   2     2261.54     2412.62     61.31 o 
 -11   4   2      233.29      204.60     15.36 o 
 -10   4   2    20652.32    21098.55    217.85 o 
  -9   4   2     2655.03     2669.90     55.74 o 
  -8   4   2        3.17       14.81      7.78 o 
  -7   4   2      270.82      263.20     16.58 o 
  -6   4   2      304.12      358.48     21.21 o 
  -5   4   2     1042.94     1222.86     37.18 o 
  -4   4   2    15895.19    16623.63    172.40 o 
  -3   4   2      487.05      459.96     20.91 o 
  -2   4   2     5801.76     6545.66     89.61 o 
  -1   4   2      261.79      199.46     15.94 o 
   0   4   2     7028.80     7614.94     99.42 o 
   1   4   2     1400.42     1333.22     31.13 o 
   2   4   2     7819.66     8530.98    115.46 o 
   3   4   2     1689.33     1627.79     37.01 o 
   4   4   2     1204.71     1331.07     33.96 o 
   5   4   2      807.55      779.81     40.75 o 
   6   4   2     1214.65     1263.01     31.91 o 
   7   4   2     4354.81     4464.03     66.36 o 
   8   4   2     6011.71     6462.98     87.42 o 
   9   4   2       97.63      106.15     11.47 o 
  10   4   2    13461.58    13834.56    190.66 o 
  11   4   2      122.85       86.74     16.80 o 
  12   4   2      200.95      146.77     17.82 o 
  13   4   2    18489.70    18678.84    214.30 o 
  14   4   2      350.74      320.41     24.46 o 
  15   4   2     9697.27     9699.16    173.54 o 
  16   4   2      179.55      116.95     19.46 o 
  17   4   2      626.44      588.76     36.68 o 
  18   4   2     2123.11     2301.64     65.89 o 
  19   4   2      665.27      705.08     42.22 o 
  20   4   2     1542.20     1481.22     57.72 o 
  21   4   2     2943.03     2900.24     80.53 o 
  22   4   2      283.41      264.56     29.94 o 
  23   4   2        2.85       11.24     19.83 o 
  24   4   2       75.01       47.20     23.42 o 
  25   4   2       27.44       35.85     24.01 o 
  26   4   2       28.23        5.11     26.28 o 
  27   4   2     1186.42     1288.01     82.93 o 
  28   4   2       93.94       87.43     33.46 o 
  29   4   2     1145.59     1228.82     91.48 o 
  30   4   2      147.86      140.67     55.21 o 
  31   4   2       88.84       50.27     51.32 o 
  32   4   2      245.66      236.36    116.24 o 
 -32   5   2      310.65      320.39     68.17 o 
 -31   5   2      407.06      420.92    117.24 o 
 -30   5   2      372.67      284.32     76.13 o 
 -29   5   2      216.10      255.98     61.29 o 
 -28   5   2     1292.55     1589.44     83.48 o 
 -27   5   2      267.66      201.22     38.94 o 
 -26   5   2        1.47       14.31     24.09 o 
 -25   5   2       10.53       -4.48     21.91 o 
 -24   5   2        1.54       -1.85     20.28 o 
 -23   5   2     4943.19     5129.08    114.24 o 
 -22   5   2      208.45      158.21     25.96 o 
 -21   5   2       40.58       19.58     18.28 o 
 -20   5   2      832.42      789.75     44.03 o 
 -19   5   2     1216.79     1324.45    121.74 o 
 -18   5   2      337.08      349.15     34.73 o 
 -17   5   2      312.12      290.55     31.62 o 
 -16   5   2       44.78       18.61     16.94 o 
 -15   5   2        6.28       -1.01     15.87 o 
 -14   5   2      145.45      105.91     20.74 o 
 -13   5   2      217.33      185.47     23.40 o 
 -12   5   2     1223.08     1201.51     44.02 o 
 -11   5   2     2083.26     2115.84     55.82 o 
 -10   5   2     1002.76     1016.51     33.61 o 
  -9   5   2     6758.71     6829.12     87.09 o 
  -8   5   2     1164.19     1215.09     34.19 o 
  -7   5   2     6987.93     7205.49    101.98 o 
  -6   5   2       39.03       25.24     12.80 o 
  -5   5   2     4310.37     4415.08     91.64 o 
  -4   5   2     2104.94     2050.42     51.27 o 
  -3   5   2      502.87      514.58     28.41 o 
  -2   5   2      499.59      467.50     29.89 o 
  -1   5   2      418.83      395.62     30.93 o 
   0   5   2     1285.32     1212.78     43.53 o 
   1   5   2     1636.61     1547.14     36.67 o 
   2   5   2     3905.58     4020.71     58.77 o 
   3   5   2    13291.80    13579.68    140.99 o 
   4   5   2     6006.28     6189.13     86.94 o 
   5   5   2     1427.97     1364.90     35.77 o 
   6   5   2     2199.83     2177.74     49.21 o 
   7   5   2      403.03      432.02     26.29 o 
   8   5   2      100.45       79.22     14.73 o 
   9   5   2      292.12      258.05     23.44 o 
  10   5   2       33.84       40.75     17.10 o 
  11   5   2       16.21        9.48     13.84 o 
  12   5   2      267.79      279.15     26.92 o 
  13   5   2      591.65      522.10     33.14 o 
  14   5   2      314.06      269.66     30.88 o 
  15   5   2     2288.96     2453.01     93.50 o 
  16   5   2     1455.01     1544.15     54.01 o 
  17   5   2     1583.52     1606.41     66.15 o 
  18   5   2      236.04      219.73     27.79 o 
  19   5   2     1435.24     1426.43     57.97 o 
  20   5   2     2173.63     2206.34     71.27 o 
  21   5   2     1017.16     1071.06     55.39 o 
  22   5   2      278.99      253.02     34.78 o 
  23   5   2      269.90      248.01     35.31 o 
  24   5   2      236.38      182.42     33.75 o 
  25   5   2       10.64       27.00     29.06 o 
  26   5   2      815.26      861.05     65.44 o 
  27   5   2      498.14      708.00     85.26 o 
  28   5   2      187.19      197.58     60.10 o 
  29   5   2      180.80      143.10     48.64 o 
  30   5   2       70.71      150.02     48.09 o 
 -30   6   2        1.44       -1.86     45.30 o 
 -29   6   2       12.91       41.85     36.23 o 
 -28   6   2      108.47       86.96     41.60 o 
 -27   6   2       46.37      -17.36     28.03 o 
 -26   6   2       32.56       42.11     30.00 o 
 -25   6   2      419.32      454.53     48.38 o 
 -24   6   2      725.59      729.75     55.15 o 
 -23   6   2      204.59      235.45     34.72 o 
 -22   6   2        0.00       -9.20     21.03 o 
 -21   6   2       72.84       61.79     22.55 o 
 -20   6   2     1106.31     1191.37     54.80 o 
 -19   6   2       29.08       41.91     21.51 o 
 -18   6   2     1671.79     1618.63     90.42 o 
 -17   6   2      450.79      389.84     38.81 o 
 -16   6   2       13.61        3.53     17.52 o 
 -15   6   2     2869.85     2853.09     95.04 o 
 -14   6   2      277.00      237.11     43.55 o 
 -13   6   2     3343.31     3384.39     93.49 o 
 -12   6   2       15.76       -9.14     14.50 o 
 -11   6   2       77.58       74.68     18.46 o 
 -10   6   2      402.53      450.92     29.39 o 
  -9   6   2        0.77        5.05     12.02 o 
  -8   6   2      609.15      585.90     35.24 o 
  -7   6   2     2500.82     2623.03     69.19 o 
  -6   6   2      474.65      362.13     30.74 o 
  -5   6   2      398.98      405.26     32.88 o 
  -4   6   2    10291.60    11177.12    167.79 o 
  -3   6   2     3223.21     3269.96     77.22 o 
  -2   6   2      173.56      167.02     21.64 o 
  -1   6   2     1921.34     1850.98     53.56 o 
   0   6   2     4805.62     5134.48     93.93 o 
   1   6   2      127.01      109.27     19.98 o 
   2   6   2      489.65      535.51     36.59 o 
   3   6   2     1869.97     1913.69     52.59 o 
   4   6   2      669.93      711.94     35.27 o 
   5   6   2     1683.29     1739.50     50.80 o 
   6   6   2     3391.01     3567.46     79.52 o 
   7   6   2       32.99       36.46     13.44 o 
   8   6   2      626.82      689.02     33.90 o 
   9   6   2      350.33      354.70     26.96 o 
  10   6   2      165.70      182.88     22.73 o 
  11   6   2      124.75       91.48     19.79 o 
  12   6   2      153.87      156.49     24.53 o 
  13   6   2      831.23      911.16     39.23 o 
  14   6   2     1741.40     1799.91     59.68 o 
  15   6   2      149.57      119.57     21.49 o 
  16   6   2       38.69       31.04     17.84 o 
  17   6   2        0.00        7.38     15.71 o 
  18   6   2      117.55       83.31     34.22 o 
  19   6   2       36.26       37.05     22.61 o 
  20   6   2      485.71      414.04     54.22 o 
  21   6   2        3.35        5.24     21.06 o 
  22   6   2      354.35      377.88     41.09 o 
  23   6   2      817.24      711.22     54.21 o 
  24   6   2       13.06      -10.00     28.92 o 
  25   6   2      242.58      195.06     48.88 o 
  26   6   2      102.51      139.56     60.10 o 
  27   6   2      217.94      122.75     53.77 o 
  28   6   2       19.09       43.08     52.68 o 
 -28   7   2       14.39      -43.27     38.33 o 
 -27   7   2        7.86      -24.05     33.87 o 
 -26   7   2      361.41      332.67     63.71 o 
 -25   7   2       85.29       98.83     38.70 o 
 -24   7   2      695.85      748.53     74.62 o 
 -23   7   2        9.02       34.00     28.57 o 
 -22   7   2      604.59      616.23     49.35 o 
 -21   7   2      187.61      162.36     32.66 o 
 -20   7   2       71.58       65.87     23.22 o 
 -19   7   2      656.32      567.30     47.16 o 
 -18   7   2      410.82      455.03     41.32 o 
 -17   7   2     1017.54      989.28     54.83 o 
 -16   7   2      500.37      501.47     41.68 o 
 -15   7   2      337.51      279.73     33.71 o 
 -14   7   2      928.57      906.10     67.82 o 
 -13   7   2        1.82        0.32     19.57 o 
 -12   7   2      559.82      519.92     61.57 o 
 -11   7   2       44.32       43.36     19.07 o 
 -10   7   2      183.64      222.75     30.94 o 
  -9   7   2      939.29      965.88     42.92 o 
  -8   7   2     2868.49     2922.06     64.24 o 
  -7   7   2     2864.06     3109.37     97.15 o 
  -6   7   2     2818.77     2807.07     91.09 o 
  -5   7   2     4575.57     4686.71    188.55 o 
  -4   7   2     2254.36     2302.10     70.66 o 
  -3   7   2       66.26       42.90     20.99 o 
  -2   7   2     1029.51     1029.78     50.49 o 
  -1   7   2       51.74       25.47     20.14 o 
   0   7   2     1014.81     1086.23     56.67 o 
   1   7   2      980.70      918.87     52.20 o 
   2   7   2      710.71      681.10     51.78 o 
   3   7   2      309.26      289.38     39.13 o 
   4   7   2        0.11       -5.84     15.90 o 
   5   7   2      274.02      207.26     28.48 o 
   6   7   2      242.94      249.70     31.28 o 
   7   7   2     4636.77     4776.36    115.11 o 
   8   7   2     1996.68     2049.62     74.16 o 
   9   7   2       34.70       31.70     17.57 o 
  10   7   2     1939.80     2027.91     64.56 o 
  11   7   2      203.64      189.63     36.99 o 
  12   7   2      676.16      781.58     48.15 o 
  13   7   2       80.57       62.85     19.68 o 
  14   7   2      126.53      104.57     21.58 o 
  15   7   2       10.75      -14.15     15.72 o 
  16   7   2       16.37       26.21     16.98 o 
  17   7   2       31.85       28.39     18.32 o 
  18   7   2        0.37       25.53     19.32 o 
  19   7   2     2107.36     2146.42     88.57 o 
  20   7   2     1647.81     1731.83     69.62 o 
  21   7   2      176.94      211.43     34.07 o 
  22   7   2       32.67        7.94     29.00 o 
  23   7   2      893.75     1030.77    118.54 o 
  24   7   2      412.06      368.57     53.61 o 
  25   7   2        7.31       55.93     34.57 o 
  26   7   2       29.31        7.33     35.90 o 
 -25   8   2        0.26       45.68     30.77 o 
 -24   8   2       52.79       30.18     28.61 o 
 -23   8   2        4.16        7.92     35.34 o 
 -22   8   2      100.70       69.39     29.80 o 
 -21   8   2      602.55      663.79     75.14 o 
 -20   8   2      993.44     1157.84     65.22 o 
 -19   8   2      120.92       75.65     29.21 o 
 -18   8   2      110.27       90.09     28.58 o 
 -17   8   2     1154.26     1197.90     78.44 o 
 -16   8   2      165.66      162.48     28.77 o 
 -15   8   2      702.76      812.13     61.01 o 
 -14   8   2      924.03      987.55     95.56 o 
 -13   8   2      110.00       69.07     23.87 o 
 -12   8   2     2205.30     2409.01     81.32 o 
 -11   8   2      132.37      126.47     34.20 o 
 -10   8   2       66.43       29.84     19.61 o 
  -9   8   2       17.44       -0.09     17.46 o 
  -8   8   2      265.41      238.52     30.30 o 
  -7   8   2      362.78      369.15     65.34 o 
  -6   8   2        0.18      -33.12     23.81 o 
  -5   8   2     1352.81     1478.31     76.88 o 
  -4   8   2     1604.75     1551.15     88.05 o 
  -3   8   2     5980.52     6641.79    254.90 o 
  -2   8   2        4.58       18.17     26.90 o 
  -1   8   2      273.01      266.99     41.84 o 
   0   8   2      313.90      252.79     50.37 o 
   1   8   2      287.04      220.46     44.67 o 
   2   8   2       48.72       37.27     30.97 o 
   3   8   2        4.58       39.12     33.48 o 
   4   8   2      311.82      221.31     45.83 o 
   5   8   2       86.92        2.33     32.01 o 
   6   8   2      612.75      646.65     48.09 o 
   7   8   2        0.49        9.05     21.04 o 
   8   8   2     1970.21     2119.56     70.53 o 
   9   8   2     1457.54     1579.50     60.16 o 
  10   8   2      101.32       78.92     24.49 o 
  11   8   2      474.03      418.12     37.38 o 
  12   8   2       54.07       29.37     19.82 o 
  13   8   2        0.06       -0.57     18.24 o 
  14   8   2     1266.12     1240.55     62.18 o 
  15   8   2        8.82       -3.69     17.74 o 
  16   8   2      262.33      246.65     32.69 o 
  17   8   2      196.87      182.72     30.86 o 
  18   8   2       43.38       76.11     27.59 o 
  19   8   2       22.07        8.27     23.41 o 
  20   8   2      234.64      145.75     51.47 o 
  21   8   2       84.48       74.68     30.00 o 
  22   8   2        1.64       20.07     31.51 o 
  23   8   2       10.56       27.03     33.34 o 
 -21   9   2        2.92       19.72     27.36 o 
 -20   9   2       32.39       78.04     32.18 o 
 -19   9   2      268.48      205.15     44.96 o 
 -18   9   2       80.99       50.22     30.99 o 
 -17   9   2        0.48       21.72     23.76 o 
 -16   9   2      106.16      101.84     31.16 o 
 -15   9   2     1144.32     1272.26     81.50 o 
 -14   9   2       52.92       54.95     24.00 o 
 -13   9   2      493.94      548.94     44.83 o 
 -12   9   2      968.92      985.82    109.27 o 
 -11   9   2      197.37      171.84     36.85 o 
 -10   9   2       13.58       12.79     17.55 o 
  -9   9   2      377.53      386.59     32.92 o 
  -8   9   2        8.85        8.79     43.29 o 
  -7   9   2       38.63      -19.93     59.08 o 
  -6   9   2      426.18      253.35     70.14 o 
  -5   9   2      396.49      414.17     58.19 o 
  -4   9   2      129.01      142.97     40.52 o 
  -3   9   2      860.73      842.94     87.67 o 
  -2   9   2      167.67      121.51     46.45 o 
  -1   9   2       19.91       -8.96     39.15 o 
   0   9   2        8.44      -47.44     36.10 o 
   1   9   2      403.37      344.28    108.36 o 
   2   9   2      835.91      733.28     73.13 o 
   3   9   2        1.45      -31.21     35.87 o 
   4   9   2      645.37      568.74     67.27 o 
   5   9   2     1172.89     1079.31     88.18 o 
   6   9   2     1090.18     1183.74    101.28 o 
   7   9   2       17.01       15.60     32.21 o 
   8   9   2      977.79     1084.25     88.94 o 
   9   9   2      770.75      757.21     47.57 o 
  10   9   2      167.97      154.83     39.28 o 
  11   9   2      970.99      968.83     55.94 o 
  12   9   2      523.75      556.98     56.28 o 
  13   9   2      615.37      592.81     55.27 o 
  14   9   2      472.18      462.79     50.68 o 
  15   9   2      268.10      329.90     45.77 o 
  16   9   2       67.38       76.21     29.75 o 
  17   9   2        9.62       14.18     25.05 o 
  18   9   2      129.93       59.02     30.98 o 
  19   9   2        8.27       25.88     27.59 o 
 -16  10   2        9.26        6.16     24.83 o 
 -15  10   2      152.53      144.39     51.00 o 
 -14  10   2       99.48       74.07     33.32 o 
 -13  10   2       15.68       23.65     25.84 o 
 -12  10   2      104.06       53.77     28.52 o 
 -11  10   2      230.08      204.42     37.13 o 
 -10  10   2      244.25      202.77     72.57 o 
  -9  10   2      175.70       24.22     72.66 o 
  -8  10   2        3.81       35.39     52.98 o 
  -7  10   2       16.21        2.94     70.62 o 
  -6  10   2      461.83      359.68    116.80 o 
  -5  10   2       54.18      175.43    105.03 o 
  -4  10   2      261.29       80.36     92.58 o 
  -3  10   2      127.99      101.85     64.88 o 
  -2  10   2      981.48     1147.52    134.45 o 
  -1  10   2       99.46      126.31     53.50 o 
   0  10   2      489.71      456.89     74.94 o 
   1  10   2       13.33      111.12     48.34 o 
   2  10   2      611.15      683.43     83.73 o 
   3  10   2      162.13      119.42     50.56 o 
   4  10   2       12.66       33.22     37.73 o 
   5  10   2        2.56       13.44     43.76 o 
   6  10   2      445.50      436.03    123.53 o 
   7  10   2        0.14       12.16     40.45 o 
   8  10   2      125.66       52.04     42.71 o 
   9  10   2       86.08        7.86     41.22 o 
  10  10   2       60.27       35.50     41.49 o 
  11  10   2      105.04       81.37     46.65 o 
  12  10   2       85.68      122.17     48.88 o 
  13  10   2        6.08       30.81     41.22 o 
  14  10   2      356.47      202.35     48.08 o 
  -5  11   2      103.36       57.50    102.77 o 
  -4  11   2       95.12      174.07    105.71 o 
  -3  11   2        9.94      -42.33     74.92 o 
  -2  11   2       11.28       41.88     90.54 o 
  -1  11   2        8.71      -17.83     51.17 o 
   0  11   2        4.86      -20.48     50.72 o 
   1  11   2       11.22       -2.00     51.85 o 
   2  11   2       93.99        2.99     54.69 o 
   3  11   2      126.16       65.87    132.53 o 
 -36   1   3      699.99      654.63    185.39 o 
 -35   1   3        0.34       70.17    106.84 o 
 -34   1   3       42.82      100.05    109.11 o 
 -33   1   3       30.36       49.52     66.06 o 
 -32   1   3        1.41      -19.38     54.42 o 
 -31   1   3      326.40      365.51     55.71 o 
 -30   1   3       64.47       61.65     34.48 o 
 -29   1   3      647.88      594.21     66.56 o 
 -28   1   3     1099.62     1108.67     68.74 o 
 -27   1   3      497.71      550.48     60.77 o 
 -26   1   3      542.08      566.08     45.12 o 
 -25   1   3      354.48      328.91     38.30 o 
 -24   1   3      863.33      901.38     49.91 o 
 -23   1   3       17.07        4.88     14.15 o 
 -22   1   3      369.65      338.33     33.52 o 
 -21   1   3      751.53      803.84     32.96 o 
 -20   1   3      406.62      418.42     30.27 o 
 -19   1   3     1056.71     1014.13     28.10 o 
 -18   1   3     2194.18     2061.84     39.98 o 
 -17   1   3    13878.18    13734.85    128.45 o 
 -16   1   3     9149.63     9251.64     92.70 o 
 -15   1   3      311.37      346.02     14.54 o 
 -14   1   3     5227.46     5236.75     71.95 o 
 -13   1   3     4897.90     4755.70     58.72 o 
 -12   1   3       22.63       22.09      6.16 o 
 -11   1   3      895.61      875.08     19.73 o 
 -10   1   3       95.13       83.91      7.98 o 
  -9   1   3     3167.19     3206.04     49.73 o 
  -8   1   3    47014.70    46921.50    485.70 o 
  -7   1   3     3868.60     3874.57     51.72 o 
  -6   1   3     5630.50     5767.77     66.35 o 
  -5   1   3     3408.83     3460.59     51.22 o 
  -4   1   3      650.13      609.64     17.93 o 
  -3   1   3      981.29     1010.45     20.78 o 
  -2   1   3      712.68      661.61     18.84 o 
  -1   1   3     1317.24     1244.90     25.92 o 
   0   1   3      383.73      364.16     13.91 o 
   1   1   3      186.79      189.79      9.70 o 
   2   1   3     5450.86     5370.00     64.64 o 
   3   1   3    12832.17    12686.62    128.68 o 
   4   1   3     4475.15     4262.22     48.71 o 
   5   1   3     1612.79     1668.46     24.94 o 
   6   1   3    23960.38    23633.23    224.10 o 
   7   1   3     1157.70     1132.29     25.43 o 
   8   1   3        0.43        4.25      4.49 o 
   9   1   3     2035.28     1981.10     28.53 o 
  10   1   3      936.73      900.66     18.44 o 
  11   1   3    15287.22    14857.66    137.30 o 
  12   1   3    13150.77    13141.55    120.17 o 
  13   1   3     8065.34     7820.16     77.66 o 
  14   1   3       32.11       52.71      7.50 o 
  15   1   3     1786.80     1831.31     35.10 o 
  16   1   3     2033.56     1989.35     37.85 o 
  17   1   3     3588.79     3676.62     60.00 o 
  18   1   3        0.34       33.78     12.30 o 
  19   1   3     2621.01     2610.31     63.15 o 
  20   1   3        0.31       18.80     15.26 o 
  21   1   3      131.62      112.04     22.48 o 
  22   1   3       17.23       22.94     19.57 o 
  23   1   3      479.71      423.58     44.81 o 
  24   1   3       24.27       -5.43     30.21 o 
  25   1   3      529.64      549.60    122.23 o 
  26   1   3      292.71      478.07    122.46 o 
  27   1   3     1310.75     1296.36    179.96 o 
  28   1   3      292.32      397.03    123.37 o 
  29   1   3       69.24       42.78     80.58 o 
  30   1   3      240.72      229.30    119.52 o 
 -36   2   3        5.64       -4.98    111.59 o 
 -35   2   3       22.37       -4.75    111.14 o 
 -34   2   3       92.65       36.75     45.37 o 
 -33   2   3        5.95       51.78     58.63 o 
 -32   2   3      265.90      262.25     66.38 o 
 -31   2   3      641.32      627.62     70.49 o 
 -30   2   3     1227.92     1309.98     88.14 o 
 -29   2   3       24.88       60.83     28.24 o 
 -28   2   3      339.11      261.72     37.88 o 
 -27   2   3     1270.42     1205.27     63.64 o 
 -26   2   3      107.90       96.12     25.91 o 
 -25   2   3       89.00       60.98     21.93 o 
 -24   2   3      490.24      410.54     37.99 o 
 -23   2   3      852.31      852.16     35.00 o 
 -22   2   3       39.11       18.13     10.97 o 
 -21   2   3     4114.76     4086.17     70.59 o 
 -20   2   3     1459.54     1430.67     39.14 o 
 -19   2   3      145.94      112.28     14.40 o 
 -18   2   3     3790.94     3638.36     61.68 o 
 -17   2   3     1659.55     1612.32     35.41 o 
 -16   2   3      370.55      375.19     18.05 o 
 -15   2   3     4620.85     4799.12     60.77 o 
 -14   2   3      729.08      599.72     22.93 o 
 -13   2   3       23.64       54.62      8.54 o 
 -12   2   3     8543.17     8640.91     97.32 o 
 -11   2   3     3644.39     3777.83     56.61 o 
 -10   2   3     4914.93     5374.88     71.80 o 
  -9   2   3     1294.19     1173.75     29.67 o 
  -8   2   3     5153.42     5239.01     75.77 o 
  -7   2   3     1212.76     1208.03     29.10 o 
  -6   2   3    19928.69    19963.10    241.70 o 
  -5   2   3       22.57       15.61      7.88 o 
  -4   2   3    28578.27    29319.83    309.77 o 
  -3   2   3     5143.61     5468.75     92.02 o 
  -2   2   3    16869.71    16960.74    232.51 o 
  -1   2   3    92399.55    91801.57   1129.79 o 
   0   2   3    55841.72    54732.53    684.88 o 
   1   2   3      173.85      192.62     18.03 o 
   2   2   3     4437.25     4248.85     85.14 o 
   3   2   3      379.63      402.10     16.13 o 
   4   2   3        6.24        9.04      4.85 o 
   5   2   3       98.36       94.82      6.04 o 
   6   2   3    16299.38    16605.31    192.26 o 
   7   2   3     3063.81     2811.36     44.64 o 
   8   2   3     1535.29     1389.28     31.75 o 
   9   2   3     1367.77     1486.69     27.91 o 
  10   2   3     3970.14     4270.77     52.47 o 
  11   2   3        4.98        7.39      6.70 o 
  12   2   3      452.81      408.43     19.74 o 
  13   2   3     4418.94     4163.27     64.18 o 
  14   2   3     3693.65     3548.33     56.53 o 
  15   2   3     1338.22     1358.99     35.75 o 
  16   2   3      141.78      152.48     16.42 o 
  17   2   3     2560.79     2409.61     50.93 o 
  18   2   3      401.47      329.52     26.50 o 
  19   2   3      887.95      860.92     43.07 o 
  20   2   3        7.23       -4.77     14.62 o 
  21   2   3      796.99      878.77     45.62 o 
  22   2   3       64.15       57.42     22.61 o 
  23   2   3       93.68       39.34     23.12 o 
  24   2   3     1903.01     1978.96     76.21 o 
  25   2   3     1149.17     1164.92     64.50 o 
  26   2   3      185.19      257.97     46.98 o 
  27   2   3       34.44       14.94     32.21 o 
  28   2   3       67.16      157.78     56.47 o 
  29   2   3        1.03       75.38     98.01 o 
  30   2   3        2.13       -7.92     85.79 o 
  31   2   3      114.75      250.13    132.65 o 
  32   2   3      121.16      212.10    134.23 o 
  33   2   3      224.44      123.77     53.11 o 
 -35   3   3      160.35       76.34     64.09 o 
 -34   3   3      933.40      889.39    112.53 o 
 -33   3   3      296.98      319.92     78.08 o 
 -32   3   3       73.22       92.12     39.25 o 
 -31   3   3       68.67       68.65     36.45 o 
 -30   3   3      218.04      183.47     58.91 o 
 -29   3   3      642.20      651.51     96.87 o 
 -28   3   3      287.57      219.84     38.08 o 
 -27   3   3     2524.26     2656.04     98.03 o 
 -26   3   3     3765.76     3565.47    111.46 o 
 -25   3   3      497.42      481.20     39.99 o 
 -24   3   3     1328.87     1224.90     51.10 o 
 -23   3   3      157.67      144.34     20.21 o 
 -22   3   3     5601.37     5682.50     95.70 o 
 -21   3   3     1587.89     1618.08     46.66 o 
 -20   3   3      192.92      155.22     17.52 o 
 -19   3   3       13.67       25.44     12.02 o 
 -18   3   3     4406.69     4497.14     79.48 o 
 -17   3   3      715.55      711.95     31.39 o 
 -16   3   3     1929.76     1917.78     49.63 o 
 -15   3   3        2.31       11.61      9.40 o 
 -14   3   3     1016.31     1044.42     28.33 o 
 -13   3   3      253.97      283.50     25.29 o 
 -12   3   3       35.96       18.60      8.83 o 
 -11   3   3        1.57        3.57      7.59 o 
 -10   3   3       72.48       65.89      9.82 o 
  -9   3   3      567.81      587.67     20.57 o 
  -8   3   3     1184.25     1073.09     30.13 o 
  -7   3   3     6208.31     6314.75     96.74 o 
  -6   3   3      419.61      382.84     21.89 o 
  -5   3   3     1334.76     1407.89     36.10 o 
  -4   3   3    21476.68    22351.64    261.05 o 
  -3   3   3     4417.91     4543.90     89.17 o 
  -2   3   3       41.96       60.83     10.72 o 
  -1   3   3     6224.10     6634.24    113.92 o 
   0   3   3     3318.18     3441.24     71.90 o 
   1   3   3    10030.55    10064.34    141.25 o 
   2   3   3    18860.04    19151.56    243.06 o 
   3   3   3      543.79      468.21     40.38 o 
   4   3   3      354.67      454.95     19.73 o 
   5   3   3      645.04      653.66     39.38 o 
   6   3   3     2909.62     3061.03     44.11 o 
   7   3   3     1019.24     1062.41     22.18 o 
   8   3   3     2680.08     2630.71     49.59 o 
   9   3   3      231.31      211.12     15.11 o 
  10   3   3        0.31       -6.23      7.16 o 
  11   3   3      992.12      960.50     34.55 o 
  12   3   3      854.48      824.39     28.22 o 
  13   3   3      891.71      852.37     37.36 o 
  14   3   3      144.32      152.00     17.01 o 
  15   3   3      963.92     1058.13     30.58 o 
  16   3   3      604.23      550.91     25.62 o 
  17   3   3       57.16       20.84     12.24 o 
  18   3   3     3058.95     2911.19     57.22 o 
  19   3   3     1755.92     1675.38     49.27 o 
  20   3   3      882.22      936.48     40.34 o 
  21   3   3     3225.75     3319.97     73.13 o 
  22   3   3     7185.65     7390.67    121.70 o 
  23   3   3     1994.93     2192.78     61.60 o 
  24   3   3      206.40      177.23     26.48 o 
  25   3   3        2.28       41.66     19.23 o 
  26   3   3      803.99      751.38     64.39 o 
  27   3   3      147.66       92.27     25.82 o 
  28   3   3        4.99       26.58     23.65 o 
  29   3   3     1006.04     1122.31    108.87 o 
  30   3   3      419.55      553.75    131.06 o 
  31   3   3      160.88      135.36    120.65 o 
  32   3   3       55.63       67.68    114.31 o 
 -34   4   3      638.26      648.47     87.50 o 
 -33   4   3      539.67      479.77     76.44 o 
 -32   4   3      383.83      477.86     74.12 o 
 -31   4   3      507.76      665.85     83.14 o 
 -30   4   3       23.62       -5.14     31.37 o 
 -29   4   3     1594.18     1957.19    151.53 o 
 -28   4   3      207.06      155.38     43.62 o 
 -27   4   3     1209.85     1217.61     55.18 o 
 -26   4   3       21.91       25.74     19.14 o 
 -25   4   3     2725.60     2621.65     71.25 o 
 -24   4   3      762.80      793.39     43.43 o 
 -23   4   3       29.95       23.17     16.97 o 
 -22   4   3       23.24       17.61     16.71 o 
 -21   4   3       76.33       59.46     17.71 o 
 -20   4   3     2807.25     2807.79    135.81 o 
 -19   4   3     1367.48     1095.78     81.80 o 
 -18   4   3       16.70       -7.83     13.03 o 
 -17   4   3      829.47      842.68     53.88 o 
 -16   4   3      131.71      119.74     21.82 o 
 -15   4   3     3901.67     4129.37     87.45 o 
 -14   4   3     5373.13     5506.74    102.88 o 
 -13   4   3      315.14      322.96     20.73 o 
 -12   4   3      691.23      696.55     25.35 o 
 -11   4   3     8115.59     8133.29    102.07 o 
 -10   4   3     5349.15     5591.06     76.94 o 
  -9   4   3     2614.68     2751.84     49.24 o 
  -8   4   3      539.82      572.11     23.95 o 
  -7   4   3     1012.29      907.58     23.26 o 
  -6   4   3       41.05       46.49     11.25 o 
  -5   4   3     2203.20     2113.20     60.16 o 
  -4   4   3      657.91      871.30     27.77 o 
  -3   4   3      296.29      203.30     16.69 o 
  -2   4   3     1000.71     1071.14     31.23 o 
  -1   4   3     4555.52     4932.52     73.80 o 
   0   4   3     1027.86     1208.45     28.83 o 
   1   4   3      110.25      151.50     12.08 o 
   2   4   3      120.98       85.67     10.07 o 
   3   4   3     2859.96     2752.69     46.40 o 
   4   4   3       84.58       86.52     10.74 o 
   5   4   3     1367.97     1306.76     31.64 o 
   6   4   3     4229.51     4629.98     62.32 o 
   7   4   3      127.84      175.06     12.96 o 
   8   4   3     1902.79     2019.53     39.88 o 
   9   4   3     9668.50     9601.71    127.90 o 
  10   4   3     4504.88     4654.20     74.12 o 
  11   4   3      173.72      117.70     16.66 o 
  12   4   3        2.52        5.91     10.72 o 
  13   4   3      127.48      142.21     17.24 o 
  14   4   3     1791.65     1712.87     46.41 o 
  15   4   3      224.60      235.49     24.63 o 
  16   4   3     1559.30     1520.12     52.89 o 
  17   4   3      926.34      855.08     56.27 o 
  18   4   3       46.25       86.04     20.35 o 
  19   4   3      374.96      336.53     40.92 o 
  20   4   3     1122.13     1157.44     57.87 o 
  21   4   3       59.90       57.17     26.59 o 
  22   4   3       47.42       38.24     20.72 o 
  23   4   3      898.66      989.80     60.69 o 
  24   4   3       79.80       67.29     25.78 o 
  25   4   3        5.86       16.20     27.70 o 
  26   4   3      330.95      288.77     46.90 o 
  27   4   3        3.12       20.54     29.86 o 
  28   4   3     1088.46     1237.36     90.26 o 
  29   4   3      213.11      289.57     53.05 o 
  30   4   3      528.99      553.91     81.00 o 
  31   4   3      300.62      266.35     97.11 o 
 -33   5   3        2.34      -33.11     44.83 o 
 -32   5   3       93.39       85.64     51.72 o 
 -31   5   3      166.48      159.61     55.91 o 
 -30   5   3       15.42      -39.93     35.69 o 
 -29   5   3       31.22        2.16     28.29 o 
 -28   5   3       45.08       11.40     26.16 o 
 -27   5   3      147.83      127.15     30.23 o 
 -26   5   3     1156.71     1318.44    113.14 o 
 -25   5   3      447.03      431.92     40.95 o 
 -24   5   3       49.97       35.92     21.21 o 
 -23   5   3     3763.24     3830.16    101.97 o 
 -22   5   3     7157.14     7417.29    139.93 o 
 -21   5   3      615.46      649.66     41.18 o 
 -20   5   3      214.49      184.05     30.17 o 
 -19   5   3     1011.79      927.99     52.80 o 
 -18   5   3     1147.65     1142.63     71.26 o 
 -17   5   3     2133.77     2219.00     82.37 o 
 -16   5   3       46.69       69.69     20.08 o 
 -15   5   3      137.56      117.79     21.74 o 
 -14   5   3      303.82      240.04     27.53 o 
 -13   5   3     1359.09     1320.64     50.09 o 
 -12   5   3      343.31      328.32     29.71 o 
 -11   5   3     1055.70     1072.95     46.77 o 
 -10   5   3      219.10      245.17     18.82 o 
  -9   5   3      628.03      684.74     29.41 o 
  -8   5   3     6943.36     7098.38    105.69 o 
  -7   5   3     9229.53     9270.18    116.05 o 
  -6   5   3    14409.78    14627.72    181.83 o 
  -5   5   3     1992.27     2004.36     51.78 o 
  -4   5   3      728.70      661.70     33.05 o 
  -3   5   3     1455.24     1460.37     43.33 o 
  -2   5   3      136.81      114.45     16.80 o 
  -1   5   3     1733.66     1657.64     45.94 o 
   0   5   3      835.16      828.53     34.27 o 
   1   5   3     5516.78     5514.59     71.01 o 
   2   5   3     6315.85     6377.31     81.07 o 
   3   5   3     3545.80     3631.12     55.63 o 
   4   5   3      736.99      743.72     28.61 o 
   5   5   3     4505.68     4526.56     71.39 o 
   6   5   3     5173.81     5130.59     96.31 o 
   7   5   3     6593.52     6752.85     99.87 o 
   8   5   3      797.31      852.79     33.16 o 
   9   5   3     4458.00     4599.76     85.35 o 
  10   5   3     1813.56     1754.28     48.14 o 
  11   5   3       39.60       23.26     11.96 o 
  12   5   3       17.91       22.42     11.81 o 
  13   5   3        6.81        4.35     13.89 o 
  14   5   3      139.64       98.25     19.83 o 
  15   5   3     1024.07      981.46     44.88 o 
  16   5   3      536.87      467.51     34.86 o 
  17   5   3      683.14      672.03     41.15 o 
  18   5   3      464.84      466.35     36.89 o 
  19   5   3     1718.98     1783.00     67.48 o 
  20   5   3     2730.41     2736.87     80.76 o 
  21   5   3       71.83       60.65     22.66 o 
  22   5   3       29.50       38.73     23.91 o 
  23   5   3       53.53       19.34     30.43 o 
  24   5   3        2.15        3.44     26.97 o 
  25   5   3       10.88        1.32     28.24 o 
  26   5   3      557.49      676.73    116.80 o 
  27   5   3      120.13       66.50     48.91 o 
  28   5   3      827.18      878.87     98.73 o 
  29   5   3      347.59      364.18     73.77 o 
  30   5   3        8.01       26.86     43.13 o 
 -31   6   3      116.08      133.54     74.60 o 
 -30   6   3        1.45       43.00     38.33 o 
 -29   6   3       32.17        5.84     40.64 o 
 -28   6   3      119.17       84.71     40.15 o 
 -27   6   3        2.26       29.16     28.76 o 
 -26   6   3       42.66       11.70     26.89 o 
 -25   6   3      386.88      323.46     39.67 o 
 -24   6   3     2514.17     2630.96     85.10 o 
 -23   6   3        0.20       26.86     23.45 o 
 -22   6   3     1455.58     1453.71     68.07 o 
 -21   6   3      147.87       89.00     25.19 o 
 -20   6   3       23.49       55.52     23.95 o 
 -19   6   3     1371.22     1319.98     65.30 o 
 -18   6   3      759.46      815.32     51.96 o 
 -17   6   3      189.29      257.21     35.82 o 
 -16   6   3      747.44      699.73     49.68 o 
 -15   6   3     2441.26     2576.76     85.14 o 
 -14   6   3        0.42      -16.28     17.00 o 
 -13   6   3     4099.07     4346.45    118.74 o 
 -12   6   3      351.19      420.06     56.28 o 
 -11   6   3     2797.85     2961.33     74.22 o 
 -10   6   3     1196.54     1238.39     64.83 o 
  -9   6   3      119.64      121.14     17.72 o 
  -8   6   3      377.75      356.71     30.10 o 
  -7   6   3        5.14      -14.71     15.09 o 
  -6   6   3       72.99       46.32     18.12 o 
  -5   6   3       25.18       16.06     16.66 o 
  -4   6   3     1128.89     1204.64     49.15 o 
  -3   6   3      273.05      256.75     26.93 o 
  -2   6   3      494.83      582.90     42.85 o 
  -1   6   3     4661.33     5055.34     93.28 o 
   0   6   3      192.75      193.44     22.50 o 
   1   6   3     1332.80     1394.66     75.17 o 
   2   6   3       43.06       24.51     13.81 o 
   3   6   3      140.03      120.82     17.32 o 
   4   6   3     1763.15     1829.36     58.79 o 
   5   6   3       75.58       83.03     24.62 o 
   6   6   3      247.51      203.58     36.77 o 
   7   6   3      579.00      596.53     30.17 o 
   8   6   3        2.71        9.31     13.37 o 
   9   6   3     5189.16     5523.85    100.78 o 
  10   6   3      801.98      842.32     39.88 o 
  11   6   3      221.81      178.59     20.09 o 
  12   6   3     1565.87     1525.37     48.21 o 
  13   6   3     3603.92     3617.67     77.09 o 
  14   6   3      283.20      244.08     25.88 o 
  15   6   3      270.56      271.39     32.95 o 
  16   6   3     2630.71     2760.49     92.55 o 
  17   6   3      367.58      307.32     30.91 o 
  18   6   3     2405.82     2722.94     79.43 o 
  19   6   3      269.74      299.31     32.39 o 
  20   6   3        0.32      -12.26     19.55 o 
  21   6   3      767.95      765.85     50.56 o 
  22   6   3       59.57       34.19     25.12 o 
  23   6   3      285.61      376.70     51.49 o 
  24   6   3      702.16      726.95     60.78 o 
  25   6   3       37.37       -3.97     31.56 o 
  26   6   3       54.90       35.07     38.47 o 
  27   6   3       51.19       19.32     37.07 o 
  28   6   3      169.65      197.75     54.02 o 
 -28   7   3      597.33      621.79     73.50 o 
 -27   7   3      168.03      199.85     48.36 o 
 -26   7   3      106.76       64.20     38.81 o 
 -25   7   3       15.82        4.76     35.01 o 
 -24   7   3      596.58      691.88     86.32 o 
 -23   7   3      410.89      399.06     42.67 o 
 -22   7   3     2445.31     2667.98     85.42 o 
 -21   7   3     1013.82     1128.06     58.29 o 
 -20   7   3      407.57      468.98     46.55 o 
 -19   7   3      512.35      648.06     63.40 o 
 -18   7   3       23.46        8.86     22.78 o 
 -17   7   3       94.86       79.75     29.95 o 
 -16   7   3     1498.72     1463.23     65.30 o 
 -15   7   3       50.24       96.65     25.75 o 
 -14   7   3     1972.32     2192.70     74.47 o 
 -13   7   3     4947.30     5200.16    149.92 o 
 -12   7   3      262.85      241.65     28.46 o 
 -11   7   3     2587.84     2914.98     79.11 o 
 -10   7   3     1110.68     1248.69     47.78 o 
  -9   7   3       40.97       44.14     16.79 o 
  -8   7   3       14.87       34.26     20.29 o 
  -7   7   3     1353.39     1464.42     70.03 o 
  -6   7   3     1573.26     1728.31     75.05 o 
  -5   7   3      410.33      379.98     38.48 o 
  -4   7   3      225.04      135.87     25.79 o 
  -3   7   3       17.27       -7.64     18.40 o 
  -2   7   3      591.78      585.53     44.64 o 
  -1   7   3       34.12       35.84     23.08 o 
   0   7   3      267.29      258.95     33.31 o 
   1   7   3     1228.27     1145.16     76.98 o 
   2   7   3        2.09        8.83     24.16 o 
   3   7   3      357.36      377.47     50.23 o 
   4   7   3     3799.17     3845.03    100.63 o 
   5   7   3     1383.94     1510.35     88.15 o 
   6   7   3      499.16      406.12     38.17 o 
   7   7   3       47.39       44.13     16.79 o 
   8   7   3      716.81      758.70     43.52 o 
   9   7   3      206.69      147.18     23.10 o 
  10   7   3      396.13      332.54     30.45 o 
  11   7   3     1278.94     1280.28     64.27 o 
  12   7   3     4076.33     4472.65     89.71 o 
  13   7   3      334.81      302.58     28.45 o 
  14   7   3       90.33       41.18     19.20 o 
  15   7   3      201.88      112.83     23.26 o 
  16   7   3      521.60      540.81     39.46 o 
  17   7   3      155.08      173.48     27.00 o 
  18   7   3      938.30      834.65     49.55 o 
  19   7   3     2630.82     2956.25     85.61 o 
  20   7   3     1642.13     1887.89     82.97 o 
  21   7   3       92.71       70.12     33.29 o 
  22   7   3       13.68       19.80     31.70 o 
  23   7   3        3.04        6.83     31.03 o 
  24   7   3      322.26      383.01     56.08 o 
  25   7   3       12.78        3.25     36.97 o 
 -26   8   3        4.53       47.65     34.07 o 
 -25   8   3      248.01      260.19     61.31 o 
 -24   8   3       80.10      100.76     34.60 o 
 -23   8   3      589.81      616.04     61.45 o 
 -22   8   3      132.10      184.54     37.25 o 
 -21   8   3      234.29      315.04     39.39 o 
 -20   8   3     1315.15     1520.01     91.40 o 
 -19   8   3      327.35      268.32     38.29 o 
 -18   8   3        2.07        9.86     24.27 o 
 -17   8   3       99.61      102.77     26.19 o 
 -16   8   3       52.23       54.38     25.74 o 
 -15   8   3      222.74      276.63     39.00 o 
 -14   8   3      680.31      649.57     79.94 o 
 -13   8   3      128.38       81.94     24.25 o 
 -12   8   3       45.22       99.31     24.60 o 
 -11   8   3      860.02      901.86     46.70 o 
 -10   8   3      239.39      270.50     38.71 o 
  -9   8   3     1423.56     1417.49    112.07 o 
  -8   8   3      782.61      733.42     53.19 o 
  -7   8   3      458.05      524.26     58.34 o 
  -6   8   3      224.21      172.24     59.10 o 
  -5   8   3      891.44      791.36     74.72 o 
  -4   8   3      105.48      130.81     34.09 o 
  -3   8   3      137.59       73.29     31.46 o 
  -2   8   3        0.83       21.61     32.69 o 
  -1   8   3     3371.29     3410.94    157.41 o 
   0   8   3      773.87      608.03     63.99 o 
   1   8   3       12.34       11.85     30.89 o 
   2   8   3      320.08      168.89     41.98 o 
   3   8   3     5068.01     5429.87    192.33 o 
   4   8   3       32.25       42.34     33.59 o 
   5   8   3      433.44      398.17     65.54 o 
   6   8   3      906.23      906.93     52.76 o 
   7   8   3       35.86       33.84     22.44 o 
   8   8   3       22.26       42.76     19.53 o 
   9   8   3       12.01       32.51     20.85 o 
  10   8   3      870.99      847.25     48.56 o 
  11   8   3        2.81        9.66     16.58 o 
  12   8   3       81.17       89.12     22.47 o 
  13   8   3       18.83        6.29     16.19 o 
  14   8   3       13.22       30.71     18.65 o 
  15   8   3      539.64      546.30     40.92 o 
  16   8   3       34.33       47.75     28.81 o 
  17   8   3        5.14       61.18     38.26 o 
  18   8   3      342.36      324.71     47.98 o 
  19   8   3     1493.79     1732.16     95.24 o 
  20   8   3      767.25      655.19     64.12 o 
  21   8   3       81.95       42.97     35.86 o 
  22   8   3       31.59      -27.56     29.04 o 
  23   8   3       13.02       32.42     39.86 o 
 -22   9   3      285.37      220.56     47.80 o 
 -21   9   3      239.28      235.47     41.22 o 
 -20   9   3      116.17      122.13     35.36 o 
 -19   9   3      131.58       70.36     31.50 o 
 -18   9   3        9.01      -13.86     22.45 o 
 -17   9   3      458.39      423.24     54.55 o 
 -16   9   3        5.14        1.14     22.80 o 
 -15   9   3       59.12       72.52     27.36 o 
 -14   9   3     2007.75     2351.13     84.22 o 
 -13   9   3       10.60       25.99     22.02 o 
 -12   9   3      312.57      278.55     34.33 o 
 -11   9   3      702.71      759.60    105.31 o 
 -10   9   3       81.01       48.28     17.38 o 
  -9   9   3      174.50       77.00     37.78 o 
  -8   9   3      214.72      180.20     61.57 o 
  -7   9   3       30.26       74.80     44.60 o 
  -6   9   3      142.58      124.65     79.62 o 
  -5   9   3      714.83      556.44     86.70 o 
  -4   9   3      568.73      574.43     75.19 o 
  -3   9   3     1230.54     1058.02     94.43 o 
  -2   9   3       22.21       35.25     40.75 o 
  -1   9   3      107.65      126.28     53.29 o 
   0   9   3      470.98      395.48     59.09 o 
   1   9   3       73.31       45.60     44.17 o 
   2   9   3       34.46       24.63     35.51 o 
   3   9   3        2.13        1.24     33.68 o 
   4   9   3       62.51       19.82     32.36 o 
   5   9   3        1.28       34.18     33.51 o 
   6   9   3      862.01      876.19    138.32 o 
   7   9   3       18.92       23.59     32.01 o 
   8   9   3       89.52       61.84     38.74 o 
   9   9   3      191.16      222.35     32.64 o 
  10   9   3      836.86      768.38     50.33 o 
  11   9   3      479.32      407.60     41.44 o 
  12   9   3       10.47       31.93     23.18 o 
  13   9   3        0.37       27.91     23.85 o 
  14   9   3      124.97      176.76     35.28 o 
  15   9   3      173.34      153.31     36.30 o 
  16   9   3       40.90       70.06     31.97 o 
  17   9   3      137.05      127.47     34.47 o 
  18   9   3      134.45      132.55     38.51 o 
  19   9   3        0.12       40.03     31.94 o 
 -16  10   3        1.19      -14.81     24.75 o 
 -15  10   3       56.36       65.83     27.36 o 
 -14  10   3      232.09      197.19     38.09 o 
 -13  10   3       42.83        2.22     26.01 o 
 -12  10   3      124.93      104.00     29.18 o 
 -11  10   3      154.22       28.64     61.60 o 
 -10  10   3      315.41      289.29    119.06 o 
  -9  10   3      258.19      400.20    132.87 o 
  -8  10   3     1172.58     1004.58    182.90 o 
  -7  10   3      116.26      201.01    108.20 o 
  -6  10   3        3.73       29.88     83.98 o 
  -5  10   3      113.79      -20.37     79.23 o 
  -4  10   3      365.82      258.95    119.74 o 
  -3  10   3      436.13      324.42     63.71 o 
  -2  10   3      107.60      144.16     51.76 o 
  -1  10   3      168.62      227.14     57.76 o 
   0  10   3      516.18      534.36     75.00 o 
   1  10   3       80.55       65.34     45.58 o 
   2  10   3        0.85       11.99     36.52 o 
   3  10   3      448.44      327.23     58.62 o 
   4  10   3      111.36       67.57     41.95 o 
   5  10   3        3.31        6.30     41.42 o 
   6  10   3      870.61      684.13     79.54 o 
   7  10   3      126.80       40.74     41.25 o 
   8  10   3      529.38      362.85     66.03 o 
   9  10   3      674.45      666.85    102.13 o 
  10  10   3       19.79       45.83     39.87 o 
  11  10   3       20.37        2.81     40.06 o 
  12  10   3        1.07       14.79     40.76 o 
  13  10   3      112.91      152.98     51.73 o 
  -5  11   3      212.63      265.75    119.29 o 
  -4  11   3        0.10      -46.40     85.11 o 
  -3  11   3       65.35       58.85     98.01 o 
  -2  11   3        1.21      -29.88     91.45 o 
  -1  11   3       16.77       16.45     70.18 o 
   0  11   3      100.08       58.57     59.24 o 
   1  11   3        4.01      -23.39     50.11 o 
   2  11   3       28.09        7.87     43.09 o 
 -37   0   4      668.21      764.64    193.08 o 
 -36   0   4      135.37        7.92    120.42 o 
 -35   0   4       69.01       64.74    110.92 o 
 -34   0   4       13.38      142.38    107.29 o 
 -33   0   4      116.84      215.04    110.01 o 
 -32   0   4     1580.05     1713.76    213.68 o 
 -31   0   4      150.85      157.09     88.51 o 
 -30   0   4      447.24      318.94    106.39 o 
 -29   0   4      429.93      660.06    131.29 o 
 -28   0   4     5000.52     5222.78    325.05 o 
 -27   0   4        8.37       11.86     24.49 o 
 -26   0   4      365.95      398.22     67.88 o 
 -25   0   4     5278.99     5638.91    150.60 o 
 -24   0   4     2454.59     2644.04    136.97 o 
 -23   0   4      209.80      133.02     27.12 o 
 -22   0   4      515.86      448.84     37.04 o 
 -21   0   4     9006.99     8940.01    167.82 o 
 -20   0   4     7089.92     6832.50    114.26 o 
 -19   0   4     4324.65     4077.38    107.00 o 
 -18   0   4      179.83      180.10     18.17 o 
 -17   0   4     5547.86     5191.36     86.07 o 
 -16   0   4      253.51      172.58     18.54 o 
 -15   0   4     6440.06     6987.60    126.30 o 
 -14   0   4      396.53      447.00     21.31 o 
 -13   0   4     1762.83     2188.44     47.44 o 
 -12   0   4    17049.82    18389.14    218.11 o 
 -11   0   4    11089.34    11410.28    157.75 o 
 -10   0   4      456.77      519.59     21.32 o 
  -9   0   4    25056.35    24814.82    309.05 o 
  -8   0   4    19436.07    19254.31    279.61 o 
  -7   0   4    37588.56    37828.93    593.88 o 
  -6   0   4    12618.80    12870.66    217.35 o 
  -5   0   4      236.37      257.78     25.99 o 
  -4   0   4    41129.30    41407.80    643.71 o 
  -3   0   4    29231.29    29162.67    553.34 o 
  -2   0   4     9523.32     9255.79    182.69 o 
  -1   0   4    26069.90    25770.14    409.40 o 
   0   0   4    42086.00    40776.58    635.85 o 
   1   0   4       12.52       19.12      9.19 o 
   2   0   4    11564.14    11830.15    200.34 o 
   3   0   4    37728.68    37440.00    587.25 o 
   4   0   4    28544.27    27864.03    443.78 o 
   5   0   4    19830.32    19188.51    274.47 o 
   6   0   4      181.16      157.71     12.51 o 
   7   0   4     3316.22     3557.02     63.11 o 
   8   0   4    13997.96    15503.94    188.23 o 
   9   0   4     9994.25    11006.86    155.15 o 
  10   0   4      446.43      511.13     23.55 o 
  11   0   4     4605.19     5120.43     88.45 o 
  12   0   4       61.21       42.24     11.88 o 
  13   0   4     9324.94     9211.11    146.44 o 
  14   0   4      893.49      810.74     35.03 o 
  15   0   4     1152.53     1038.27     47.43 o 
  16   0   4     1067.43      967.98     54.41 o 
  17   0   4      233.92      184.17     42.60 o 
  18   0   4       71.49      117.40     46.29 o 
  19   0   4      796.82      735.67     59.54 o 
  20   0   4     2080.08     2536.30    195.31 o 
  21   0   4     4070.97     4228.84    193.08 o 
  22   0   4      779.83      799.56    151.77 o 
  23   0   4     1221.32     1420.18    151.89 o 
  24   0   4     3520.06     3757.11    255.56 o 
 -37   1   4        5.55      -11.32    110.46 o 
 -36   1   4        5.12       63.61    105.94 o 
 -35   1   4      523.04      662.10    172.49 o 
 -34   1   4       44.52       28.76     99.15 o 
 -33   1   4      127.90       60.23     77.53 o 
 -32   1   4        1.46       -5.21     31.20 o 
 -31   1   4      187.28      280.30     53.05 o 
 -30   1   4        0.03        5.80     26.85 o 
 -29   1   4      492.89      563.55     53.11 o 
 -28   1   4       85.15       75.37     30.35 o 
 -27   1   4      733.49      802.93     57.40 o 
 -26   1   4       30.58       35.09     20.80 o 
 -25   1   4      580.25      627.41     44.61 o 
 -24   1   4        3.43       -6.83     14.30 o 
 -23   1   4        1.19       17.81     13.61 o 
 -22   1   4       40.23       53.99     14.86 o 
 -21   1   4     9303.48     9499.20    126.67 o 
 -20   1   4    26526.31    25674.22    332.51 o 
 -19   1   4     1405.81     1407.39     32.71 o 
 -18   1   4       70.27       34.06      8.42 o 
 -17   1   4     8956.24     9060.50     95.99 o 
 -16   1   4      664.39      655.76     19.82 o 
 -15   1   4      410.19      414.09     16.55 o 
 -14   1   4       12.25        5.05      6.03 o 
 -13   1   4     3760.16     3930.39     51.55 o 
 -12   1   4     2582.27     2824.95     40.39 o 
 -11   1   4     1156.90     1460.14     28.91 o 
 -10   1   4    31334.94    32178.77    314.87 o 
  -9   1   4     7653.10     7523.78     90.49 o 
  -8   1   4    20827.47    21143.75    217.97 o 
  -7   1   4      652.79      700.23     18.78 o 
  -6   1   4    12917.58    12917.73    127.67 o 
  -5   1   4      487.73      425.37     14.32 o 
  -4   1   4     4090.86     3981.26    124.48 o 
  -3   1   4    10054.80     9664.57    133.90 o 
  -2   1   4     1102.73     1101.94     22.34 o 
  -1   1   4     8137.19     8025.85     95.25 o 
   0   1   4     5694.49     5412.89    106.79 o 
   1   1   4      196.10      182.27     10.63 o 
   2   1   4    18787.57    17985.52    206.99 o 
   3   1   4     1181.83     1193.87     20.96 o 
   4   1   4    25054.39    24881.50    232.71 o 
   5   1   4     8876.46     8515.40     89.86 o 
   6   1   4    37355.88    37489.18    327.58 o 
   7   1   4      921.11     1176.90     20.72 o 
   8   1   4     1129.34     1188.54     21.20 o 
   9   1   4     2474.09     2640.23     37.06 o 
  10   1   4        1.46       12.74      4.99 o 
  11   1   4       35.39       32.46      6.41 o 
  12   1   4     2167.09     2257.13     33.80 o 
  13   1   4     3795.16     3966.01     48.32 o 
  14   1   4      703.41      690.94     23.94 o 
  15   1   4      615.08      596.72     26.95 o 
  16   1   4    33575.76    32776.04    322.52 o 
  17   1   4    11200.58    11423.29    148.69 o 
  18   1   4      123.86      152.15     20.39 o 
  19   1   4        1.39       26.24     14.12 o 
  20   1   4      405.42      455.99     32.09 o 
  21   1   4       18.21       26.86     21.39 o 
  22   1   4       97.15       88.69     35.47 o 
  23   1   4      542.29      567.36     64.00 o 
  24   1   4      735.27      783.31     92.94 o 
  25   1   4       63.30      100.73     77.64 o 
  26   1   4       12.55      -48.44     66.78 o 
  27   1   4        5.12       16.52     68.81 o 
  28   1   4      360.89      386.85    125.63 o 
 -36   2   4      154.36      159.81    125.86 o 
 -35   2   4      522.73      564.32    102.20 o 
 -34   2   4      587.32      732.72    127.33 o 
 -33   2   4       23.78        4.84     52.29 o 
 -32   2   4        0.26       17.36     35.49 o 
 -31   2   4     1775.96     1960.87     95.24 o 
 -30   2   4       88.53       83.36     31.09 o 
 -29   2   4      279.90      315.88     40.81 o 
 -28   2   4      678.33      596.79     90.78 o 
 -27   2   4        4.72        8.06     19.29 o 
 -26   2   4      173.45      179.08     29.96 o 
 -25   2   4        0.22        1.28     16.27 o 
 -24   2   4      476.86      413.73     33.58 o 
 -23   2   4     1127.40     1002.51     42.41 o 
 -22   2   4      783.95      739.71     32.24 o 
 -21   2   4      327.25      373.71     23.84 o 
 -20   2   4      194.93      197.81     17.94 o 
 -19   2   4     3254.07     3273.95     58.91 o 
 -18   2   4     4632.05     4560.72     78.03 o 
 -17   2   4     6013.17     5859.20     77.38 o 
 -16   2   4       35.52       33.30      8.51 o 
 -15   2   4      902.75      990.94     26.03 o 
 -14   2   4     5947.97     6172.61     88.07 o 
 -13   2   4     8342.97     8481.54    143.17 o 
 -12   2   4     1389.21     1709.24     31.62 o 
 -11   2   4      566.49      781.04     23.55 o 
 -10   2   4    15358.19    15258.53    154.95 o 
  -9   2   4       33.71       24.85      7.97 o 
  -8   2   4    19605.69    20110.51    230.68 o 
  -7   2   4     1920.85     1944.99     53.74 o 
  -6   2   4       99.52      115.20     10.79 o 
  -5   2   4    16644.68    16851.29    193.77 o 
  -4   2   4     9086.88     9288.14    124.59 o 
  -3   2   4    30621.34    31017.58    327.55 o 
  -2   2   4     5656.43     5813.73     83.06 o 
  -1   2   4    21917.85    21359.75    274.20 o 
   0   2   4    17052.39    17195.00    224.07 o 
   1   2   4     7955.84     8041.99    115.01 o 
   2   2   4     1875.45     1875.16     28.47 o 
   3   2   4      517.86      515.92     27.19 o 
   4   2   4    15112.32    15257.98    161.66 o 
   5   2   4       79.76       46.41      8.17 o 
   6   2   4    13415.93    13328.53    153.89 o 
   7   2   4     1769.76     1933.19     38.22 o 
   8   2   4     2106.20     2445.75     39.46 o 
   9   2   4     7340.76     7514.67     90.38 o 
  10   2   4     5599.08     5873.40     70.60 o 
  11   2   4     2462.49     2617.49     46.21 o 
  12   2   4       14.88       22.21      8.80 o 
  13   2   4     6926.13     6908.97     91.60 o 
  14   2   4     8944.38     8963.90    112.42 o 
  15   2   4     5013.58     4953.29     96.82 o 
  16   2   4     1554.17     1473.97     42.42 o 
  17   2   4      490.10      412.57     28.76 o 
  18   2   4      706.89      585.85     31.56 o 
  19   2   4      330.49      279.86     29.98 o 
  20   2   4     1738.94     1566.63     56.01 o 
  21   2   4      258.42      232.37     28.79 o 
  22   2   4        6.39       19.49     20.47 o 
  23   2   4        1.93        4.23     22.02 o 
  24   2   4      683.31      694.72     52.86 o 
  25   2   4       17.16       60.22     40.97 o 
  26   2   4        9.05      -23.91     27.54 o 
  27   2   4      121.65      126.76     94.17 o 
  28   2   4       77.17       30.78     88.96 o 
  29   2   4       30.85       65.64    100.50 o 
  30   2   4      666.55      825.53    181.31 o 
  31   2   4       79.03       90.88     47.87 o 
  32   2   4      204.49      104.58     57.27 o 
 -36   3   4       11.92       -4.46     53.09 o 
 -35   3   4       55.53       93.29     64.79 o 
 -34   3   4      681.56      809.43    142.27 o 
 -33   3   4       43.21       43.42     39.58 o 
 -32   3   4      526.87      637.09     67.85 o 
 -31   3   4      259.35      213.45     45.66 o 
 -30   3   4      429.98      402.02     51.18 o 
 -29   3   4      369.73      316.02     43.78 o 
 -28   3   4      236.03      220.43     43.40 o 
 -27   3   4      395.30      402.63     42.16 o 
 -26   3   4     2541.53     2550.52     84.41 o 
 -25   3   4      180.91      175.72     22.52 o 
 -24   3   4     2288.38     2329.79     59.30 o 
 -23   3   4        4.94        9.98     13.63 o 
 -22   3   4     1547.36     1512.22     50.72 o 
 -21   3   4       53.28       46.03     14.22 o 
 -20   3   4     1995.46     1934.88     47.96 o 
 -19   3   4     6541.41     6461.10    101.65 o 
 -18   3   4     1107.26     1086.03     40.32 o 
 -17   3   4      110.29       82.83     14.68 o 
 -16   3   4       73.36       60.24     12.11 o 
 -15   3   4     5184.74     5079.43     72.98 o 
 -14   3   4      980.14      945.60     30.03 o 
 -13   3   4     1495.35     1444.14     35.86 o 
 -12   3   4     7655.68     7541.84    100.35 o 
 -11   3   4     7016.44     7194.78     95.95 o 
 -10   3   4     1488.26     1534.43     35.05 o 
  -9   3   4     1341.74     1357.15     34.04 o 
  -8   3   4      157.52      141.09     19.15 o 
  -7   3   4     2185.14     2263.24     43.20 o 
  -6   3   4     5012.75     5014.19     68.56 o 
  -5   3   4     4647.58     4785.67     64.29 o 
  -4   3   4     2188.97     2186.87     46.84 o 
  -3   3   4     1975.75     1867.89     53.14 o 
  -2   3   4     3514.19     3614.77     75.45 o 
  -1   3   4     1489.48     1322.33     41.36 o 
   0   3   4     1720.65     1845.14     49.57 o 
   1   3   4     2089.59     2105.98     48.81 o 
   2   3   4     1280.86     1297.35     48.49 o 
   3   3   4     2879.34     2814.86     79.81 o 
   4   3   4       98.79       68.83      8.90 o 
   5   3   4     1592.61     1579.91     23.33 o 
   6   3   4     2757.67     2783.31     48.97 o 
   7   3   4    10286.71    10374.32    116.00 o 
   8   3   4     8055.83     7688.04    107.02 o 
   9   3   4     5681.29     5597.60     81.81 o 
  10   3   4      981.84      960.95     31.01 o 
  11   3   4     1261.60     1251.43     36.01 o 
  12   3   4       27.97       26.78     10.42 o 
  13   3   4      153.86      139.02     14.92 o 
  14   3   4      380.84      367.07     19.93 o 
  15   3   4     4202.69     4049.28     62.82 o 
  16   3   4     2000.96     1965.16     53.10 o 
  17   3   4       25.36       28.76     13.47 o 
  18   3   4      128.83       98.87     21.94 o 
  19   3   4       12.47       -2.93     12.15 o 
  20   3   4      540.98      564.74     33.76 o 
  21   3   4     2384.84     2439.06     63.37 o 
  22   3   4      358.59      309.68     40.62 o 
  23   3   4     2559.40     2512.90    113.67 o 
  24   3   4       81.91      108.26     23.88 o 
  25   3   4        1.61        4.11     19.51 o 
  26   3   4      417.15      333.71     35.27 o 
  27   3   4        7.62       20.09     21.72 o 
  28   3   4       48.35       34.66     36.81 o 
  29   3   4      135.02       99.44     58.47 o 
  30   3   4        0.11      -79.90     86.70 o 
  31   3   4      291.68      344.29    156.19 o 
  32   3   4        0.76     -122.23    103.67 o 
 -34   4   4      295.12      315.03     70.45 o 
 -33   4   4       95.60       59.54     47.67 o 
 -32   4   4      218.79      177.49     54.53 o 
 -31   4   4      223.34      222.03     54.22 o 
 -30   4   4     1296.37     1228.09     85.86 o 
 -29   4   4       40.21       28.81     30.19 o 
 -28   4   4      333.25      332.77     50.84 o 
 -27   4   4      176.23      133.31     25.23 o 
 -26   4   4        1.68       10.80     18.93 o 
 -25   4   4      583.43      540.66     40.21 o 
 -24   4   4      165.12      145.72     23.69 o 
 -23   4   4      550.85      514.08     41.73 o 
 -22   4   4     7690.71     7853.50    127.36 o 
 -21   4   4       54.49       18.82     16.51 o 
 -20   4   4     1249.16     1304.02     53.52 o 
 -19   4   4       55.93       36.25     16.24 o 
 -18   4   4     6240.30     6245.00    118.29 o 
 -17   4   4      529.73      441.44     32.30 o 
 -16   4   4      646.67      541.99     40.04 o 
 -15   4   4     6886.33     6728.78    119.78 o 
 -14   4   4     5579.42     5585.11     87.35 o 
 -13   4   4     4302.54     4425.71     68.93 o 
 -12   4   4        9.26        3.77      9.11 o 
 -11   4   4     2884.39     3014.76     52.88 o 
 -10   4   4     2129.97     2025.03     42.59 o 
  -9   4   4        0.11        5.67      9.43 o 
  -8   4   4      842.57      738.91     26.46 o 
  -7   4   4     3712.27     3859.72     54.97 o 
  -6   4   4     8774.89     8780.34     98.17 o 
  -5   4   4      345.22      431.68     25.01 o 
  -4   4   4       10.73        8.14      9.76 o 
  -3   4   4    18949.68    19588.67    210.67 o 
  -2   4   4      440.76      389.10     21.32 o 
  -1   4   4    16788.64    16951.24    196.76 o 
   0   4   4      829.57      764.08     24.04 o 
   1   4   4       30.78       47.44      9.27 o 
   2   4   4     2791.20     2762.77     47.74 o 
   3   4   4     3472.33     3492.42     54.19 o 
   4   4   4      197.05      236.93     19.83 o 
   5   4   4     2066.66     2238.54     32.80 o 
   6   4   4     1049.96      933.82     25.28 o 
   7   4   4      106.28       99.83      9.36 o 
   8   4   4       59.50       36.09     10.34 o 
   9   4   4     3544.68     3675.20     74.73 o 
  10   4   4    10254.13    10276.66    132.77 o 
  11   4   4     4576.60     4295.00     74.08 o 
  12   4   4     2795.97     2729.96     57.54 o 
  13   4   4       15.82       31.83     12.61 o 
  14   4   4     2709.79     2517.19     57.83 o 
  15   4   4      358.06      307.74     25.92 o 
  16   4   4      182.44      110.53     30.57 o 
  17   4   4      532.70      585.60     38.86 o 
  18   4   4     1609.52     1576.23     58.93 o 
  19   4   4      598.73      538.35     40.17 o 
  20   4   4       19.03       22.27     21.20 o 
  21   4   4      293.73      204.80     32.94 o 
  22   4   4      266.61      220.78     33.72 o 
  23   4   4       95.73       60.74     25.30 o 
  24   4   4     1735.48     1773.98     71.95 o 
  25   4   4      518.09      546.77     53.19 o 
  26   4   4     1086.13     1138.17     72.50 o 
  27   4   4      189.87      160.02     41.20 o 
  28   4   4        1.83       27.34     36.20 o 
  29   4   4      431.81      381.34     60.64 o 
  30   4   4       74.87       16.59     58.05 o 
 -33   5   4      153.29      104.25     79.26 o 
 -32   5   4      421.22      385.92     71.37 o 
 -31   5   4      894.24     1234.93    103.77 o 
 -30   5   4      167.32      204.30     54.52 o 
 -29   5   4     1068.43      952.84    130.13 o 
 -28   5   4        5.65      -14.88     24.70 o 
 -27   5   4       97.05       90.60     27.80 o 
 -26   5   4      101.63       81.74     26.62 o 
 -25   5   4     1222.67     1359.73    101.52 o 
 -24   5   4      176.74       63.46     23.64 o 
 -23   5   4      327.68      257.09     31.62 o 
 -22   5   4      419.05      441.54     37.94 o 
 -21   5   4      885.93      912.20     55.43 o 
 -20   5   4      583.15      678.32     47.69 o 
 -19   5   4     1485.47     1438.55    115.89 o 
 -18   5   4     5493.92     5841.23    128.48 o 
 -17   5   4     2208.34     2310.95     82.77 o 
 -16   5   4     3163.44     3162.04    128.17 o 
 -15   5   4     1141.64     1090.23     76.72 o 
 -14   5   4     4086.62     4271.20     97.02 o 
 -13   5   4     2462.90     2683.12     67.43 o 
 -12   5   4      303.36      259.33     23.92 o 
 -11   5   4     3239.59     3178.46     61.06 o 
 -10   5   4       16.45       28.66     11.23 o 
  -9   5   4     1957.86     1978.11     51.24 o 
  -8   5   4       16.98       14.06     12.31 o 
  -7   5   4     3820.52     3985.96     65.68 o 
  -6   5   4     3927.14     3980.86     74.85 o 
  -5   5   4     3112.29     3269.22     73.64 o 
  -4   5   4     1283.87     1350.46     42.46 o 
  -3   5   4     5941.19     6103.97     97.10 o 
  -2   5   4     8977.57     9384.74    130.04 o 
  -1   5   4     4453.60     4666.41     81.17 o 
   0   5   4      527.76      500.50     28.47 o 
   1   5   4     8482.63     8679.36    103.60 o 
   2   5   4      675.80      636.67     31.17 o 
   3   5   4      477.38      565.36     25.43 o 
   4   5   4     1917.30     1783.98     43.56 o 
   5   5   4      366.05      353.44     31.24 o 
   6   5   4      332.33      294.84     28.37 o 
   7   5   4      198.81      235.02     20.31 o 
   8   5   4      559.89      552.53     23.79 o 
   9   5   4      120.70       83.48     14.11 o 
  10   5   4       13.77        9.38     11.32 o 
  11   5   4      483.39      457.04     30.26 o 
  12   5   4      680.36      711.11     32.66 o 
  13   5   4     2573.68     2611.51     60.13 o 
  14   5   4      948.92     1081.11     45.88 o 
  15   5   4     2521.44     2633.36     85.41 o 
  16   5   4      155.44      117.34     22.04 o 
  17   5   4     2864.20     3006.86    113.72 o 
  18   5   4      200.75      241.15     36.74 o 
  19   5   4      761.78      723.89     78.13 o 
  20   5   4      270.14      181.64     30.57 o 
  21   5   4       49.17       17.60     21.18 o 
  22   5   4      192.01      147.39     42.21 o 
  23   5   4     2426.64     2635.83    129.74 o 
  24   5   4      288.20      281.54     43.77 o 
  25   5   4        8.21       33.64     33.23 o 
  26   5   4      956.17     1011.34    101.53 o 
  27   5   4      360.71      412.48     72.51 o 
  28   5   4       94.58      155.05     73.84 o 
  29   5   4       23.98       55.73     43.49 o 
 -31   6   4      202.34      218.20    113.75 o 
 -30   6   4        0.08       10.16     34.19 o 
 -29   6   4      276.52      191.88     50.67 o 
 -28   6   4       74.41      129.72     45.70 o 
 -27   6   4      300.11      359.18     49.64 o 
 -26   6   4      542.70      477.97     47.06 o 
 -25   6   4       69.54       34.45     25.65 o 
 -24   6   4        1.36        3.03     23.46 o 
 -23   6   4      106.78       94.52     27.19 o 
 -22   6   4     1374.58     1576.51     75.39 o 
 -21   6   4       20.52       29.13     22.61 o 
 -20   6   4       33.32       16.12     22.22 o 
 -19   6   4       28.77       30.50     20.83 o 
 -18   6   4        2.08       25.29     23.37 o 
 -17   6   4       31.46        6.39     26.37 o 
 -16   6   4       78.86      102.52     26.76 o 
 -15   6   4     1943.76     2041.62     74.96 o 
 -14   6   4      161.20      145.11     32.22 o 
 -13   6   4      133.02       66.80     21.38 o 
 -12   6   4     1537.10     1784.80     61.99 o 
 -11   6   4        1.20      -16.91     14.35 o 
 -10   6   4      948.76     1011.90     40.60 o 
  -9   6   4      733.52      765.54     38.92 o 
  -8   6   4      911.42      898.94     34.78 o 
  -7   6   4       24.65        8.88     12.66 o 
  -6   6   4       31.92       27.74     15.98 o 
  -5   6   4        5.51       17.74     15.00 o 
  -4   6   4      148.29      130.02     20.92 o 
  -3   6   4     2389.19     2511.57     62.74 o 
  -2   6   4      295.63      309.42     26.81 o 
  -1   6   4      211.05      211.39     23.47 o 
   0   6   4     2920.50     2900.41     88.30 o 
   1   6   4      906.83     1025.98     53.35 o 
   2   6   4      929.13     1046.49     42.98 o 
   3   6   4     1044.70     1017.93     43.31 o 
   4   6   4      171.02      138.27     24.35 o 
   5   6   4        1.39       -8.22     14.09 o 
   6   6   4        2.72       21.04     12.72 o 
   7   6   4      574.10      616.12     31.67 o 
   8   6   4      990.82      981.95     40.58 o 
   9   6   4      543.05      588.83     35.73 o 
  10   6   4      245.00      210.17     22.30 o 
  11   6   4        3.06       14.90     14.39 o 
  12   6   4       13.65       -0.17     14.17 o 
  13   6   4      138.88      129.69     21.72 o 
  14   6   4      645.60      660.90     42.64 o 
  15   6   4      467.89      429.20     44.47 o 
  16   6   4     3354.61     3528.28     89.06 o 
  17   6   4        0.13       15.70     17.70 o 
  18   6   4     1038.33     1109.57     53.93 o 
  19   6   4      173.72      142.00     31.48 o 
  20   6   4     2102.31     2302.91     91.13 o 
  21   6   4      152.33      165.42     30.88 o 
  22   6   4      260.95      260.86     46.11 o 
  23   6   4      253.44      184.40     39.05 o 
  24   6   4       42.78       17.39     33.05 o 
  25   6   4      118.23      116.41     45.63 o 
  26   6   4      261.01      277.59     57.11 o 
  27   6   4       26.22       18.21     39.13 o 
 -29   7   4       12.19       25.61     39.56 o 
 -28   7   4      709.73      785.91     80.15 o 
 -27   7   4       81.40      118.24     43.73 o 
 -26   7   4        1.68       33.49     35.09 o 
 -25   7   4        1.58       -5.90     30.62 o 
 -24   7   4      830.83      817.28     56.28 o 
 -23   7   4     3191.55     3514.06     98.23 o 
 -22   7   4      537.28      505.35     54.50 o 
 -21   7   4      874.43      994.83     64.59 o 
 -20   7   4       47.53       66.33     24.72 o 
 -19   7   4       64.94       43.04     24.40 o 
 -18   7   4      404.87      360.55     54.78 o 
 -17   7   4      265.52      124.60     36.69 o 
 -16   7   4      131.81      173.20     30.68 o 
 -15   7   4     1746.55     1988.11     73.00 o 
 -14   7   4      384.23      319.65     34.26 o 
 -13   7   4      566.00      557.61     55.56 o 
 -12   7   4      176.01      145.23     29.33 o 
 -11   7   4      460.13      449.63     59.83 o 
 -10   7   4       80.88       56.06     18.46 o 
  -9   7   4       61.57       70.74     25.45 o 
  -8   7   4       11.06        7.88     19.27 o 
  -7   7   4      980.03     1007.91     45.95 o 
  -6   7   4       70.58       64.25     24.08 o 
  -5   7   4      370.82      288.83     34.78 o 
  -4   7   4      903.82      922.03     66.32 o 
  -3   7   4     2642.97     2689.54     90.61 o 
  -2   7   4      602.85      636.24     46.34 o 
  -1   7   4     3457.51     3662.86    108.79 o 
   0   7   4       59.57       71.12     25.56 o 
   1   7   4        1.67       14.45     27.90 o 
   2   7   4      591.99      598.80     58.39 o 
   3   7   4      203.17      286.01     45.97 o 
   4   7   4       67.00       83.44     22.31 o 
   5   7   4      259.11      212.41     28.65 o 
   6   7   4        4.09       23.25     19.64 o 
   7   7   4     8875.55     9751.07    150.17 o 
   8   7   4      491.58      493.89     35.46 o 
   9   7   4      453.61      530.65     36.17 o 
  10   7   4      239.70      224.11     26.81 o 
  11   7   4      762.80      744.99     44.95 o 
  12   7   4      610.65      610.50     37.25 o 
  13   7   4      323.12      317.85     30.47 o 
  14   7   4       48.53       39.25     19.76 o 
  15   7   4        0.92        7.68     15.69 o 
  16   7   4       14.08       27.04     18.96 o 
  17   7   4       31.09       41.57     22.20 o 
  18   7   4      555.67      522.91     44.12 o 
  19   7   4        0.54       32.32     26.11 o 
  20   7   4       11.74       27.47     29.03 o 
  21   7   4     2425.15     2763.15    117.17 o 
  22   7   4        0.72      -12.47     28.90 o 
  23   7   4      365.37      341.98     53.67 o 
  24   7   4      410.93      388.43     63.90 o 
  25   7   4       39.89       18.60     40.38 o 
 -26   8   4      363.26      305.16     48.62 o 
 -25   8   4      919.36      927.08     76.01 o 
 -24   8   4      365.60      388.36     52.30 o 
 -23   8   4      312.01      369.85     51.06 o 
 -22   8   4      173.94      164.85     48.03 o 
 -21   8   4      332.87      260.36     42.87 o 
 -20   8   4      533.81      543.89     58.73 o 
 -19   8   4      509.94      494.62     46.88 o 
 -18   8   4      221.40      207.53     33.38 o 
 -17   8   4      113.40       75.09     28.53 o 
 -16   8   4       34.23       37.19     22.90 o 
 -15   8   4      666.68      708.54     48.82 o 
 -14   8   4      223.16      192.87     42.96 o 
 -13   8   4        8.48      -13.46     21.38 o 
 -12   8   4       47.11       63.43     23.26 o 
 -11   8   4      293.12      242.94     31.07 o 
 -10   8   4       22.74       23.88     19.00 o 
  -9   8   4        0.45      -13.96     25.56 o 
  -8   8   4      201.44      185.92     36.07 o 
  -7   8   4      360.30      308.11     57.97 o 
  -6   8   4        6.93       17.25     28.58 o 
  -5   8   4     1255.84     1218.42     75.39 o 
  -4   8   4     2047.80     2156.82    119.94 o 
  -3   8   4      650.77      558.72     61.70 o 
  -2   8   4      434.18      434.76     57.06 o 
  -1   8   4      209.92      167.41     42.97 o 
   0   8   4      115.71       91.47     51.33 o 
   1   8   4       56.68       13.17     32.75 o 
   2   8   4     1120.74     1229.48     86.97 o 
   3   8   4      936.54      898.08     68.09 o 
   4   8   4     2523.32     2622.30    102.23 o 
   5   8   4     1105.19     1082.66    101.64 o 
   6   8   4       55.39       58.91     31.10 o 
   7   8   4       62.31       17.33     22.39 o 
   8   8   4       15.67       22.99     19.38 o 
   9   8   4       56.81       46.46     22.37 o 
  10   8   4        3.43        5.36     17.52 o 
  11   8   4     2891.20     3104.64     89.05 o 
  12   8   4       86.25       70.35     20.98 o 
  13   8   4      104.80       70.60     22.56 o 
  14   8   4      342.81      388.76     44.77 o 
  15   8   4      191.06      142.55     27.30 o 
  16   8   4     1704.10     2037.42     80.53 o 
  17   8   4        4.47       46.62     24.49 o 
  18   8   4      784.32      760.25     66.74 o 
  19   8   4      301.05      342.59     49.68 o 
  20   8   4       66.98       59.31     33.15 o 
  21   8   4        1.08       -4.86     28.03 o 
  22   8   4      284.82      192.36     53.33 o 
 -22   9   4      100.92       79.91     39.11 o 
 -21   9   4      103.35       91.27     55.36 o 
 -20   9   4        8.59       11.20     27.51 o 
 -19   9   4      101.41       16.06     27.28 o 
 -18   9   4      386.11      299.57     85.64 o 
 -17   9   4       15.94       64.30     27.53 o 
 -16   9   4      390.53      449.80     51.17 o 
 -15   9   4       71.04       61.37     35.08 o 
 -14   9   4      160.23      202.64     33.09 o 
 -13   9   4     1058.80     1421.22    175.32 o 
 -12   9   4      334.73      411.32     38.39 o 
 -11   9   4     1202.94     1414.59     80.18 o 
 -10   9   4       92.67      108.96     39.46 o 
  -9   9   4        4.51       24.73     34.54 o 
  -8   9   4       98.97       -2.04     67.68 o 
  -7   9   4        2.78       39.37     54.89 o 
  -6   9   4      244.63       95.82     89.41 o 
  -5   9   4        3.51        4.06     35.02 o 
  -4   9   4      578.37      625.98     79.93 o 
  -3   9   4      356.65      234.67     52.77 o 
  -2   9   4      243.75      281.44     52.79 o 
  -1   9   4      491.22      468.40     70.70 o 
   0   9   4       77.62       32.75     35.14 o 
   1   9   4        5.27      -16.84     28.34 o 
   2   9   4        2.82       10.08     30.94 o 
   3   9   4        1.49       -8.55     28.96 o 
   4   9   4      465.00      434.44     54.33 o 
   5   9   4       10.61       52.95     33.03 o 
   6   9   4        0.30        6.68     31.43 o 
   7   9   4      295.35      269.67     74.28 o 
   8   9   4     1237.31     1190.95     94.48 o 
   9   9   4      246.80      173.60     37.69 o 
  10   9   4      136.41       91.86     31.22 o 
  11   9   4      887.89      849.88     56.29 o 
  12   9   4       84.02       98.69     27.81 o 
  13   9   4      249.27      252.56     44.28 o 
  14   9   4       71.80      -18.38     23.41 o 
  15   9   4      214.19      167.40     37.47 o 
  16   9   4       99.82      102.03     35.53 o 
  17   9   4      599.45      594.10     60.02 o 
  18   9   4        1.70        4.54     35.04 o 
 -16  10   4        0.72       18.73     24.01 o 
 -15  10   4      310.88      201.90     58.81 o 
 -14  10   4       14.69       12.33     23.02 o 
 -13  10   4      295.64      256.51     58.25 o 
 -12  10   4        3.78      132.42     98.01 o 
 -11  10   4      198.07       91.90     88.96 o 
 -10  10   4       31.76       82.62     84.88 o 
  -9  10   4      121.21       98.69     87.83 o 
  -8  10   4       20.19      124.72     94.39 o 
  -7  10   4     1401.97     1194.27    207.80 o 
  -6  10   4      145.70      104.13     95.07 o 
  -5  10   4       74.89      103.57     61.02 o 
  -4  10   4     1072.17     1092.76    293.59 o 
  -3  10   4       46.73       86.54     61.27 o 
  -2  10   4      135.86      165.28     48.60 o 
  -1  10   4      594.92      496.27     66.94 o 
   0  10   4      395.79      394.97     90.44 o 
   1  10   4      744.67      679.61     75.00 o 
   2  10   4      208.26      185.44     49.14 o 
   3  10   4        0.67       39.47     36.69 o 
   4  10   4      396.91      319.98     84.49 o 
   5  10   4       89.43        0.59     36.68 o 
   6  10   4        9.94       10.12     42.31 o 
   7  10   4       12.76      -13.18     37.72 o 
   8  10   4      426.51      408.99     66.86 o 
   9  10   4      422.78      365.03     61.84 o 
  10  10   4       34.97       62.38     44.10 o 
  11  10   4        1.54       18.95     43.40 o 
  12  10   4      369.83      450.53     70.36 o 
  -4  11   4        7.70      -21.05     89.64 o 
  -3  11   4       90.62       69.27     91.90 o 
  -2  11   4      154.56        1.13     92.81 o 
  -1  11   4        0.02      -15.15     76.06 o 
   0  11   4       40.22       21.09     46.16 o 
 -37   1   5      199.18      167.05    131.29 o 
 -36   1   5       91.97       55.48     74.77 o 
 -35   1   5       13.65       71.79     71.38 o 
 -34   1   5      432.42      515.30    105.61 o 
 -33   1   5     2107.17     2086.11    112.64 o 
 -32   1   5        0.57        4.94     27.78 o 
 -31   1   5      437.16      421.24     92.25 o 
 -30   1   5     1017.71     1140.29     83.49 o 
 -29   1   5      396.55      309.67     67.80 o 
 -28   1   5      170.38      196.96     36.51 o 
 -27   1   5      116.70       68.55     23.59 o 
 -26   1   5       14.66       21.52     19.77 o 
 -25   1   5      789.00      722.92     57.78 o 
 -24   1   5     2864.59     2982.73     84.70 o 
 -23   1   5     2706.96     2603.67     69.23 o 
 -22   1   5      429.29      424.89     28.68 o 
 -21   1   5      352.96      313.98     24.30 o 
 -20   1   5     1560.01     1531.77     48.72 o 
 -19   1   5      132.45      148.48     13.43 o 
 -18   1   5     1216.78     1257.62     28.86 o 
 -17   1   5      521.09      554.44     19.83 o 
 -16   1   5    15125.74    14906.73    142.68 o 
 -15   1   5      270.43      270.32     14.22 o 
 -14   1   5      360.87      359.28     15.62 o 
 -13   1   5    14610.89    14919.98    151.12 o 
 -12   1   5       94.49      106.82      9.68 o 
 -11   1   5     1149.66     1114.93     24.68 o 
 -10   1   5      752.13      705.07     18.77 o 
  -9   1   5     3102.91     3401.61     51.36 o 
  -8   1   5    27852.93    28062.75    284.33 o 
  -7   1   5      614.99      603.33     22.06 o 
  -6   1   5     4377.83     4390.68     68.85 o 
  -5   1   5     5525.41     5394.06     96.23 o 
  -4   1   5      318.21      334.03     14.02 o 
  -3   1   5     9402.76     8991.03    106.32 o 
  -2   1   5      290.51      267.36     19.67 o 
  -1   1   5      178.28      161.74     10.05 o 
   0   1   5     3625.97     3643.96     54.61 o 
   1   1   5     5438.94     5258.25     72.59 o 
   2   1   5     2366.94     2358.43     36.57 o 
   3   1   5      781.89      872.38     18.47 o 
   4   1   5    14733.87    14343.40    133.55 o 
   5   1   5        0.37        9.18      5.22 o 
   6   1   5       27.51       26.87      6.42 o 
   7   1   5    10818.75    10921.11    103.13 o 
   8   1   5      617.40      559.88     14.46 o 
   9   1   5      988.88      969.68     20.11 o 
  10   1   5     2955.01     2910.28     40.58 o 
  11   1   5       76.85       61.89      7.71 o 
  12   1   5    18827.79    18786.21    160.02 o 
  13   1   5      344.50      318.17     23.16 o 
  14   1   5     5363.50     5276.80     73.89 o 
  15   1   5      430.23      459.02     24.18 o 
  16   1   5      389.62      384.48     25.16 o 
  17   1   5       17.44       13.34     13.45 o 
  18   1   5      882.80      887.92     40.22 o 
  19   1   5       19.67       50.26     17.37 o 
  20   1   5      712.41      750.24     77.96 o 
  21   1   5      294.10      238.01     49.33 o 
  22   1   5     2739.21     2732.31    115.24 o 
  23   1   5      360.45      308.17     66.33 o 
  24   1   5      915.04      963.28    103.84 o 
  25   1   5       15.03       58.71     48.77 o 
  26   1   5      911.70     1039.89    165.47 o 
 -37   2   5       14.74       79.90    126.99 o 
 -36   2   5       30.39       46.85     49.23 o 
 -35   2   5        5.24      109.56     68.36 o 
 -34   2   5       18.71      -20.43     44.64 o 
 -33   2   5        5.17        2.70     65.42 o 
 -32   2   5      499.75      445.23     55.31 o 
 -31   2   5      253.10      438.41     54.72 o 
 -30   2   5     1190.80     1291.87     77.58 o 
 -29   2   5     1443.69     1482.76     71.83 o 
 -28   2   5      609.32      550.18     47.11 o 
 -27   2   5       12.09       12.67     20.64 o 
 -26   2   5      840.60      762.87     63.93 o 
 -25   2   5     1245.42     1210.21     58.20 o 
 -24   2   5      254.94      245.27     31.15 o 
 -23   2   5       98.85       77.43     16.69 o 
 -22   2   5       12.66       27.27     11.93 o 
 -21   2   5     2068.17     2175.47     48.50 o 
 -20   2   5       75.45       65.20     12.99 o 
 -19   2   5      740.50      757.40     31.60 o 
 -18   2   5     4933.28     5000.01     75.94 o 
 -17   2   5     1155.26     1271.58     39.15 o 
 -16   2   5     5632.60     5626.39     76.04 o 
 -15   2   5       31.30       41.83      9.28 o 
 -14   2   5      170.70      138.58     12.43 o 
 -13   2   5      841.05      860.32     24.55 o 
 -12   2   5     1289.25     1331.17     28.15 o 
 -11   2   5    27286.76    27800.28    288.59 o 
 -10   2   5     2186.08     2347.28     38.46 o 
  -9   2   5       71.08       91.40      9.38 o 
  -8   2   5        1.54        4.31      6.50 o 
  -7   2   5       62.43       81.16     13.20 o 
  -6   2   5      624.02      657.21     27.37 o 
  -5   2   5      100.29       91.68     10.93 o 
  -4   2   5    10200.14     9948.06    134.19 o 
  -3   2   5    22305.13    22194.65    267.80 o 
  -2   2   5     4127.55     4007.67     65.07 o 
  -1   2   5    12674.28    12253.89    169.13 o 
   0   2   5     3520.75     3586.29     68.30 o 
   1   2   5     8815.79     8789.78    100.86 o 
   2   2   5      325.66      308.79     15.97 o 
   3   2   5     5334.85     5188.35     66.78 o 
   4   2   5     3893.02     3924.37     54.57 o 
   5   2   5    13821.17    13553.31    135.93 o 
   6   2   5      550.52      608.60     15.42 o 
   7   2   5     3826.74     3797.17     54.85 o 
   8   2   5      719.99      709.00     21.72 o 
   9   2   5     1280.07     1333.34     28.23 o 
  10   2   5      150.40      190.22     13.85 o 
  11   2   5        6.76        8.33      7.75 o 
  12   2   5      176.68      189.55     17.45 o 
  13   2   5     3547.34     3566.16     64.90 o 
  14   2   5     2610.16     2483.14     54.02 o 
  15   2   5     5212.99     5357.48     87.40 o 
  16   2   5       52.15       59.82     14.16 o 
  17   2   5      147.79      164.77     20.30 o 
  18   2   5      230.79      204.47     22.92 o 
  19   2   5      353.58      382.10     39.86 o 
  20   2   5     1622.62     1644.63     69.18 o 
  21   2   5      505.03      474.12     42.78 o 
  22   2   5      868.79      783.50     53.75 o 
  23   2   5      131.27      177.93     32.32 o 
  24   2   5       43.13       52.39     30.79 o 
  25   2   5     2586.73     2572.90    123.75 o 
  26   2   5       14.97       56.08     53.27 o 
  27   2   5      942.50      983.76    176.11 o 
  28   2   5       38.36       23.78     33.51 o 
  29   2   5       22.58       59.01     41.72 o 
  30   2   5     1331.62     1578.40    140.80 o 
  31   2   5      153.01      100.96     57.50 o 
  32   2   5        9.01      -11.54     50.48 o 
 -36   3   5        0.02      -35.03     52.12 o 
 -35   3   5        6.10       42.88     55.19 o 
 -34   3   5     1314.57     1745.26    141.53 o 
 -33   3   5      112.53      129.09     44.00 o 
 -32   3   5       74.00       43.26     35.08 o 
 -31   3   5      385.05      405.57     67.21 o 
 -30   3   5      244.88      213.64     40.50 o 
 -29   3   5        9.64       -1.46     22.67 o 
 -28   3   5        0.13      -11.93     21.21 o 
 -27   3   5     1066.48     1091.73     61.77 o 
 -26   3   5     2975.60     2884.74     89.81 o 
 -25   3   5     1740.46     1624.66     59.94 o 
 -24   3   5     1143.37     1154.08     44.11 o 
 -23   3   5     3091.66     3053.33     66.77 o 
 -22   3   5        0.93        8.89     12.18 o 
 -21   3   5      461.29      471.29     31.67 o 
 -20   3   5     1069.21     1083.46     42.57 o 
 -19   3   5     2050.46     2164.36     55.74 o 
 -18   3   5     7149.48     6925.15    111.47 o 
 -17   3   5      344.55      292.10     23.57 o 
 -16   3   5       94.19       90.30     13.97 o 
 -15   3   5     1116.24     1133.88     31.41 o 
 -14   3   5      712.65      714.34     25.83 o 
 -13   3   5     3204.43     3006.18     51.27 o 
 -12   3   5       78.98       45.35     10.35 o 
 -11   3   5     8672.00     8797.51    112.92 o 
 -10   3   5     4691.23     4896.25     80.23 o 
  -9   3   5       25.06       19.89      9.26 o 
  -8   3   5     9285.03     9758.93    131.75 o 
  -7   3   5      186.09      231.97     17.97 o 
  -6   3   5    17392.00    18238.23    201.26 o 
  -5   3   5     1887.70     1932.19     34.50 o 
  -4   3   5      743.46      766.90     19.92 o 
  -3   3   5     8750.15     8717.57    101.05 o 
  -2   3   5        8.87       16.74      6.68 o 
  -1   3   5      651.46      569.16     37.63 o 
   0   3   5     2068.14     2182.34     51.39 o 
   1   3   5      550.22      499.79     21.00 o 
   2   3   5    41823.83    42459.29    550.19 o 
   3   3   5      495.94      535.47     14.24 o 
   4   3   5     7137.30     7103.78     76.09 o 
   5   3   5     3974.95     3813.57     46.24 o 
   6   3   5       68.61       38.40      7.31 o 
   7   3   5     2481.96     2658.78     47.32 o 
   8   3   5     1956.81     1963.70     40.88 o 
   9   3   5      100.41       66.37     12.21 o 
  10   3   5      290.97      289.22     20.00 o 
  11   3   5     1112.80     1101.80     35.61 o 
  12   3   5      262.45      178.48     23.81 o 
  13   3   5      170.44      164.25     14.52 o 
  14   3   5     5519.15     5508.21     76.21 o 
  15   3   5      636.53      625.57     39.55 o 
  16   3   5     1809.47     1810.80     51.95 o 
  17   3   5     1578.95     1604.37     42.96 o 
  18   3   5     1218.06     1214.71     67.05 o 
  19   3   5      646.17      590.41     34.32 o 
  20   3   5      133.55      102.77     20.46 o 
  21   3   5      735.58      680.32     40.59 o 
  22   3   5     4038.99     4304.12     89.29 o 
  23   3   5     1550.12     1461.34     58.16 o 
  24   3   5      461.02      422.20     45.63 o 
  25   3   5       10.93       22.40     20.58 o 
  26   3   5      339.36      392.09     37.94 o 
  27   3   5      263.70      272.80     61.66 o 
  28   3   5      655.32      559.37    116.51 o 
  29   3   5       91.05      113.18    116.57 o 
  30   3   5      122.31      -44.59    106.39 o 
  31   3   5       56.93       68.13    122.69 o 
 -35   4   5        0.24      -34.27     45.00 o 
 -34   4   5      293.75      285.72     67.32 o 
 -33   4   5      282.75      309.17     64.36 o 
 -32   4   5      565.18      497.84     71.71 o 
 -31   4   5      370.59      322.49    122.06 o 
 -30   4   5      123.44      162.20     42.04 o 
 -29   4   5       76.31       81.91     34.05 o 
 -28   4   5      140.28      155.64     36.49 o 
 -27   4   5        5.06       12.41     19.96 o 
 -26   4   5      100.67      143.95     24.71 o 
 -25   4   5     1160.78     1223.32     53.68 o 
 -24   4   5        0.57        2.89     15.31 o 
 -23   4   5      148.06      109.00     21.23 o 
 -22   4   5      750.09      659.07     39.63 o 
 -21   4   5        0.25        0.53     14.83 o 
 -20   4   5     1934.83     2102.99     65.20 o 
 -19   4   5        3.40       10.55     15.90 o 
 -18   4   5      600.51      546.27     39.14 o 
 -17   4   5      377.36      380.09     31.17 o 
 -16   4   5       62.04       56.43     16.24 o 
 -15   4   5      322.62      249.12     50.14 o 
 -14   4   5        3.82       -0.74     11.38 o 
 -13   4   5        2.52       12.53     10.56 o 
 -12   4   5      268.91      295.66     20.46 o 
 -11   4   5     1446.87     1502.95     40.51 o 
 -10   4   5     3398.80     3322.14     76.58 o 
  -9   4   5       40.96       32.05     10.94 o 
  -8   4   5     1989.05     1951.30     42.01 o 
  -7   4   5      196.12      190.70     15.83 o 
  -6   4   5     4565.12     4427.64     60.51 o 
  -5   4   5     1771.06     1774.74     33.02 o 
  -4   4   5     1087.20     1075.28     34.66 o 
  -3   4   5     6646.48     6648.89    104.64 o 
  -2   4   5     2022.29     1982.50     49.04 o 
  -1   4   5     4544.17     4513.25    106.06 o 
   0   4   5      120.93      104.97     14.07 o 
   1   4   5      261.39      237.30     16.12 o 
   2   4   5     5064.15     5026.53     92.66 o 
   3   4   5      946.68      856.55     28.30 o 
   4   4   5    12060.37    11968.55    110.01 o 
   5   4   5      291.62      318.10     14.39 o 
   6   4   5      198.05      200.93     13.09 o 
   7   4   5     2278.05     2214.30     38.78 o 
   8   4   5      485.71      435.68     22.28 o 
   9   4   5      753.74      659.47     27.30 o 
  10   4   5     2423.30     2561.85     52.05 o 
  11   4   5     2842.20     2924.36     60.02 o 
  12   4   5     1968.81     1947.70     48.89 o 
  13   4   5      910.30      934.99     37.10 o 
  14   4   5      582.49      576.17     36.76 o 
  15   4   5     2272.17     2209.37     59.19 o 
  16   4   5     1989.97     2088.95     63.70 o 
  17   4   5     2228.68     2154.88     78.47 o 
  18   4   5     4360.20     4291.60    165.01 o 
  19   4   5      160.16      112.90     26.37 o 
  20   4   5     1253.41     1230.41     62.86 o 
  21   4   5      596.19      631.13     62.86 o 
  22   4   5      203.05      164.74     30.27 o 
  23   4   5       36.08       19.56     22.63 o 
  24   4   5        0.29        5.37     27.03 o 
  25   4   5       28.03       -5.79     27.37 o 
  26   4   5      389.80      440.59     53.29 o 
  27   4   5       62.95       46.52     36.99 o 
  28   4   5      155.34       65.04     39.97 o 
  29   4   5      873.13      922.79    105.51 o 
  30   4   5     1438.17     1883.86    158.21 o 
 -33   5   5      390.94      410.74     72.30 o 
 -32   5   5        0.20      -18.49     40.86 o 
 -31   5   5      350.08      388.58     68.26 o 
 -30   5   5      149.54      181.60     50.55 o 
 -29   5   5      207.00      188.90     44.05 o 
 -28   5   5      210.87      260.43     38.11 o 
 -27   5   5        2.67        9.67     21.56 o 
 -26   5   5      301.28      132.33     28.86 o 
 -25   5   5     2276.64     2427.17     77.95 o 
 -24   5   5       17.89       -0.93     20.21 o 
 -23   5   5     2488.48     2474.21    112.26 o 
 -22   5   5      299.33      232.42     33.65 o 
 -21   5   5      884.72      833.44     53.25 o 
 -20   5   5       65.28       45.83     24.24 o 
 -19   5   5      138.52      112.86     24.41 o 
 -18   5   5     1318.17     1429.64     60.71 o 
 -17   5   5     2073.61     2139.13     98.13 o 
 -16   5   5      313.54      309.23     44.32 o 
 -15   5   5       39.56       31.25     18.26 o 
 -14   5   5        1.33        6.01     14.92 o 
 -13   5   5     1089.32     1178.94     62.75 o 
 -12   5   5      976.25     1034.70     37.33 o 
 -11   5   5     2333.34     2526.42     60.47 o 
 -10   5   5      736.83      654.51     32.94 o 
  -9   5   5     2662.21     2681.10     61.88 o 
  -8   5   5     1726.33     1651.25     44.37 o 
  -7   5   5      567.47      583.25     27.37 o 
  -6   5   5     7508.33     7697.87    137.63 o 
  -5   5   5     1313.01     1387.88     43.56 o 
  -4   5   5     5472.49     5400.02     89.90 o 
  -3   5   5      833.48      875.23     41.87 o 
  -2   5   5     2695.66     2726.96     59.23 o 
  -1   5   5       82.42       66.19     16.24 o 
   0   5   5      167.10      119.02     18.02 o 
   1   5   5      402.15      402.97     22.81 o 
   2   5   5     3319.42     3235.11     55.46 o 
   3   5   5     1842.42     1888.40     41.32 o 
   4   5   5     1921.12     1892.99     59.16 o 
   5   5   5      281.53      231.18     28.70 o 
   6   5   5      346.54      290.71     17.43 o 
   7   5   5     7430.99     7618.54    101.15 o 
   8   5   5     3522.24     3460.94     82.35 o 
   9   5   5     1014.06     1118.46     40.37 o 
  10   5   5     3804.21     3813.22     71.03 o 
  11   5   5      603.64      570.55     38.65 o 
  12   5   5     3831.59     3844.14     74.54 o 
  13   5   5      754.56      805.72     37.17 o 
  14   5   5      666.05      714.73     47.64 o 
  15   5   5      381.04      463.50     33.82 o 
  16   5   5       18.25        6.28     16.22 o 
  17   5   5      338.82      319.82     32.93 o 
  18   5   5     1730.93     1735.91     69.58 o 
  19   5   5       94.31       79.22     24.47 o 
  20   5   5     1041.97     1046.69    118.36 o 
  21   5   5     1275.52     1214.51     67.62 o 
  22   5   5       10.70       25.22     25.56 o 
  23   5   5      251.67      237.34     39.93 o 
  24   5   5      210.68      216.57     41.31 o 
  25   5   5      659.22      647.39     69.99 o 
  26   5   5        3.11       61.17     45.68 o 
  27   5   5      443.70      489.88     79.56 o 
  28   5   5       28.86      -21.26     38.33 o 
 -31   6   5      404.36      157.49    174.41 o 
 -30   6   5       92.75       38.98     44.53 o 
 -29   6   5      386.46      446.76     61.93 o 
 -28   6   5        9.26       32.69     32.18 o 
 -27   6   5      316.26      378.57     49.96 o 
 -26   6   5     2728.79     2944.22    121.51 o 
 -25   6   5      267.75      265.37     39.46 o 
 -24   6   5      283.45      261.23     36.35 o 
 -23   6   5      724.25      776.24     75.21 o 
 -22   6   5     1051.51     1065.78     80.75 o 
 -21   6   5     4710.77     5235.43    130.30 o 
 -20   6   5       28.89       33.57     22.37 o 
 -19   6   5      515.09      415.02     44.33 o 
 -18   6   5      885.98      963.30     58.80 o 
 -17   6   5      105.84      119.44     27.87 o 
 -16   6   5     3308.65     3425.79     93.12 o 
 -15   6   5      253.91      289.34     32.66 o 
 -14   6   5      631.11      644.06     53.00 o 
 -13   6   5     8030.17     8359.58    153.43 o 
 -12   6   5      626.96      573.48     35.61 o 
 -11   6   5      523.69      500.62     64.07 o 
 -10   6   5      115.32      118.19     23.78 o 
  -9   6   5      298.28      261.00     25.00 o 
  -8   6   5      248.95      200.39     20.48 o 
  -7   6   5     1141.20     1240.56     46.84 o 
  -6   6   5      137.53      103.78     15.85 o 
  -5   6   5      374.00      415.10     30.03 o 
  -4   6   5      287.13      253.38     27.36 o 
  -3   6   5        2.71        5.48     14.32 o 
  -2   6   5      468.73      412.46     33.50 o 
  -1   6   5      130.12      134.31     25.15 o 
   0   6   5       24.62       -3.47     16.61 o 
   1   6   5     1990.68     2178.85     65.85 o 
   2   6   5      101.57       74.52     21.03 o 
   3   6   5      606.45      588.72     38.28 o 
   4   6   5        0.96       -7.93     13.76 o 
   5   6   5      996.24     1030.58     50.92 o 
   6   6   5     1505.18     1588.37     56.21 o 
   7   6   5    10423.69    10909.73    166.59 o 
   8   6   5       91.65       89.74     17.69 o 
   9   6   5       63.43       69.13     16.26 o 
  10   6   5     1883.80     2007.31     52.49 o 
  11   6   5        0.23       19.60     15.30 o 
  12   6   5      844.56      822.85     40.19 o 
  13   6   5        0.62       -3.49     15.22 o 
  14   6   5      452.92      430.45     33.79 o 
  15   6   5     3300.33     3362.00     81.52 o 
  16   6   5       34.92       36.06     18.60 o 
  17   6   5      117.58       65.67     22.38 o 
  18   6   5     1733.29     1662.23     64.46 o 
  19   6   5     3250.93     3594.83     92.83 o 
  20   6   5       56.83       60.19     25.23 o 
  21   6   5      871.78      859.29     57.78 o 
  22   6   5      176.61      157.47     38.21 o 
  23   6   5       70.21       46.91     36.44 o 
  24   6   5       18.03       26.63     36.40 o 
  25   6   5       91.27       15.28     37.40 o 
  26   6   5        1.48       34.82     45.87 o 
  27   6   5      145.48      129.96     49.45 o 
 -29   7   5      107.26       96.73     45.73 o 
 -28   7   5       75.83       55.74     39.82 o 
 -27   7   5      208.15      117.94     44.02 o 
 -26   7   5      291.89      243.74     49.67 o 
 -25   7   5      709.14      683.80    104.88 o 
 -24   7   5      345.53      278.14     42.06 o 
 -23   7   5       18.95       14.64     25.58 o 
 -22   7   5      355.20      314.54     44.16 o 
 -21   7   5      226.25      186.10     41.94 o 
 -20   7   5       41.80       51.97     24.67 o 
 -19   7   5       50.39       51.30     28.25 o 
 -18   7   5      768.71      886.32     61.00 o 
 -17   7   5     1562.90     1436.03     70.74 o 
 -16   7   5     1776.22     1872.68     72.04 o 
 -15   7   5       17.43       27.00     20.66 o 
 -14   7   5      113.91       99.45     24.19 o 
 -13   7   5       23.31       50.33     20.17 o 
 -12   7   5      570.39      583.41     38.64 o 
 -11   7   5     1700.62     1861.14     60.30 o 
 -10   7   5      140.38      120.89     20.67 o 
  -9   7   5      727.17      692.82     45.34 o 
  -8   7   5     1145.89     1115.43     54.06 o 
  -7   7   5       43.67       29.73     20.38 o 
  -6   7   5      206.24      201.43     23.90 o 
  -5   7   5      517.24      518.06     63.38 o 
  -4   7   5      547.05      646.18     57.72 o 
  -3   7   5      901.49      811.66    102.54 o 
  -2   7   5      152.73      134.38     34.53 o 
  -1   7   5     2283.59     2369.66     88.58 o 
   0   7   5      259.20      224.76     40.04 o 
   1   7   5        0.96       38.92     25.09 o 
   2   7   5        5.54       -4.84     22.20 o 
   3   7   5      400.03      449.01     47.23 o 
   4   7   5      219.38      216.02     37.27 o 
   5   7   5      148.20      103.88     24.53 o 
   6   7   5        6.43        9.03     15.53 o 
   7   7   5        0.44      -13.47     15.57 o 
   8   7   5     1700.88     1773.94     49.31 o 
   9   7   5        5.43       15.01     16.13 o 
  10   7   5      431.87      469.64     35.10 o 
  11   7   5     1148.18     1201.05     51.74 o 
  12   7   5      177.29      187.72     29.31 o 
  13   7   5      102.09      112.23     22.90 o 
  14   7   5      552.77      523.52     38.40 o 
  15   7   5      305.95      204.19     27.52 o 
  16   7   5       82.94       35.81     26.39 o 
  17   7   5       70.08       41.95     23.87 o 
  18   7   5       21.72        1.78     21.47 o 
  19   7   5      191.14      197.92     37.03 o 
  20   7   5      497.38      560.76     60.70 o 
  21   7   5      783.55      699.04     88.80 o 
  22   7   5      564.45      507.68     67.93 o 
  23   7   5      161.53      103.69     43.05 o 
  24   7   5       40.28       26.31     38.74 o 
 -26   8   5        0.00       58.20     30.42 o 
 -25   8   5        1.80       30.39     30.63 o 
 -24   8   5      211.13      216.21     42.85 o 
 -23   8   5      405.88      446.89     53.38 o 
 -22   8   5       55.97       43.76     30.06 o 
 -21   8   5       39.61       42.58     27.15 o 
 -20   8   5     1171.70     1415.73     81.71 o 
 -19   8   5       38.55       33.36     30.16 o 
 -18   8   5      118.20       57.97     32.57 o 
 -17   8   5       69.46       23.84     24.15 o 
 -16   8   5      486.86      544.40     47.31 o 
 -15   8   5     1314.53     1390.15     94.72 o 
 -14   8   5      628.68      649.76     46.17 o 
 -13   8   5      456.36      407.46     37.51 o 
 -12   8   5      859.28      920.77     48.32 o 
 -11   8   5      136.68       89.51     23.52 o 
 -10   8   5     1423.03     1537.89     77.19 o 
  -9   8   5      694.74      636.42    147.28 o 
  -8   8   5      792.62      864.37     66.25 o 
  -7   8   5      891.71      847.56    142.94 o 
  -6   8   5     3898.41     4252.49    244.92 o 
  -5   8   5       79.80       27.04     36.58 o 
  -4   8   5       20.40        6.17     34.46 o 
  -3   8   5      121.60      105.51     38.47 o 
  -2   8   5       47.05       28.98     32.63 o 
  -1   8   5      277.24      234.15     45.73 o 
   0   8   5      116.96      104.13     33.92 o 
   1   8   5      262.29      246.85     42.88 o 
   2   8   5     2191.20     2198.69     97.19 o 
   3   8   5       15.57       32.44     30.16 o 
   4   8   5      799.51      766.75     64.90 o 
   5   8   5      377.44      193.49     41.10 o 
   6   8   5       75.09       91.37     32.18 o 
   7   8   5      173.47       96.80     24.19 o 
   8   8   5       95.40       91.63     22.62 o 
   9   8   5       20.49       -4.51     16.33 o 
  10   8   5       44.23       31.82     21.19 o 
  11   8   5      363.24      392.98     33.51 o 
  12   8   5        4.47       -2.49     18.19 o 
  13   8   5      146.39       99.15     24.16 o 
  14   8   5       10.15       29.69     22.71 o 
  15   8   5      217.79      192.31     30.52 o 
  16   8   5      202.01      178.44     35.76 o 
  17   8   5     1010.03      970.19     73.88 o 
  18   8   5      319.92      270.27     48.62 o 
  19   8   5       87.73       72.73     34.80 o 
  20   8   5       23.49        0.02     32.24 o 
  21   8   5       45.18       33.02     37.67 o 
 -22   9   5       27.37        3.00     27.74 o 
 -21   9   5        5.27       -1.46     27.83 o 
 -20   9   5       15.94       36.27     28.41 o 
 -19   9   5       15.83       43.65     28.47 o 
 -18   9   5      199.89      164.66     34.47 o 
 -17   9   5      402.43      298.24     49.08 o 
 -16   9   5     1031.59     1038.28    119.02 o 
 -15   9   5     1416.48     1435.07    238.69 o 
 -14   9   5       41.99       42.63     25.16 o 
 -13   9   5      236.04      184.38     70.05 o 
 -12   9   5       40.11       29.07     21.37 o 
 -11   9   5      670.63      605.71     45.19 o 
 -10   9   5      435.53      337.14    103.67 o 
  -9   9   5      663.17      677.39     76.23 o 
  -8   9   5      416.80      405.67     64.05 o 
  -7   9   5        1.63       20.88     39.39 o 
  -6   9   5       61.64       -0.76     39.37 o 
  -5   9   5        0.14       54.66     43.91 o 
  -4   9   5      192.91      109.35     40.14 o 
  -3   9   5        0.01       25.56     30.65 o 
  -2   9   5       97.03       59.32     33.40 o 
  -1   9   5      192.18      218.43     43.91 o 
   0   9   5        8.69       14.02     30.10 o 
   1   9   5       47.41       52.01     33.46 o 
   2   9   5        0.59       12.91     28.66 o 
   3   9   5       10.52       43.01     30.86 o 
   4   9   5        0.66      -21.20     27.34 o 
   5   9   5      100.94       43.94     32.50 o 
   6   9   5      237.54      299.01     47.50 o 
   7   9   5      530.95      516.99     58.85 o 
   8   9   5       31.91       44.82     30.09 o 
   9   9   5       93.91      114.53     34.20 o 
  10   9   5       77.07       58.53     39.69 o 
  11   9   5     1645.04     1784.57     91.06 o 
  12   9   5      943.43      903.19     69.74 o 
  13   9   5        2.40       46.73     26.58 o 
  14   9   5       32.82       61.62     27.68 o 
  15   9   5       80.36       58.89     31.62 o 
  16   9   5        1.29       33.07     29.41 o 
  17   9   5      443.08      405.51     87.57 o 
 -17  10   5      150.99      182.42     37.35 o 
 -16  10   5      249.71      131.31     34.51 o 
 -15  10   5      348.12      260.49     44.32 o 
 -14  10   5        1.32      -26.57     56.59 o 
 -13  10   5        5.10       29.20     79.68 o 
 -12  10   5      269.93      332.75    119.74 o 
 -11  10   5      122.98       46.18     78.55 o 
 -10  10   5      168.08      -32.37     76.96 o 
  -9  10   5       19.08      144.87     96.66 o 
  -8  10   5        3.86       38.93     78.77 o 
  -7  10   5      856.64      778.67    172.94 o 
  -6  10   5       52.97      112.24     58.72 o 
  -5  10   5      994.63      955.49    122.45 o 
  -4  10   5       42.47       47.97     51.42 o 
  -3  10   5     3733.01     3574.47    254.43 o 
  -2  10   5       11.79       40.92     40.94 o 
  -1  10   5        0.30        3.33     39.28 o 
   0  10   5      453.68      343.62     58.17 o 
   1  10   5      557.09      409.55     57.68 o 
   2  10   5       25.88       33.56     37.99 o 
   3  10   5        3.50      -15.02     35.90 o 
   4  10   5        8.81       12.26     36.37 o 
   5  10   5      621.01      629.04     69.16 o 
   6  10   5        1.84       21.34     38.79 o 
   7  10   5        8.46       11.19     38.76 o 
   8  10   5        1.48        2.89     38.26 o 
   9  10   5      321.11      212.36     55.14 o 
  10  10   5        5.84       40.71     43.80 o 
  11  10   5      105.51       83.17     48.50 o 
  12  10   5       10.38       43.58     41.57 o 
 -38   0   6     2122.33     1954.61    266.88 o 
 -37   0   6       41.44       47.08    114.76 o 
 -36   0   6        0.00       89.19    110.69 o 
 -35   0   6      248.50      285.66    137.17 o 
 -34   0   6      322.36      354.93    132.65 o 
 -33   0   6      323.99      542.13    148.49 o 
 -32   0   6     3915.09     4639.23    330.71 o 
 -31   0   6      503.74      662.33    141.70 o 
 -30   0   6     1779.33     1589.04    190.59 o 
 -29   0   6        1.82       36.45     36.90 o 
 -28   0   6     6238.60     6226.64    205.43 o 
 -27   0   6       26.74       13.72     23.51 o 
 -26   0   6     1982.02     1752.14     79.06 o 
 -25   0   6     9127.45     9055.88    204.80 o 
 -24   0   6     8428.40     7758.70    181.05 o 
 -23   0   6     1166.11     1435.50     60.53 o 
 -22   0   6     2564.69     2332.73     66.42 o 
 -21   0   6      819.28      781.42     50.44 o 
 -20   0   6      431.52      450.92     34.07 o 
 -19   0   6     5795.52     5691.22    115.14 o 
 -18   0   6     7891.25     8077.23    113.05 o 
 -17   0   6     1112.91     1096.84     35.30 o 
 -16   0   6    11422.09    11183.56    150.94 o 
 -15   0   6    19597.70    19468.29    261.59 o 
 -14   0   6      372.13      402.08     23.06 o 
 -13   0   6     5445.85     5266.00     90.27 o 
 -12   0   6       46.20       47.01     11.00 o 
 -11   0   6     2287.90     1955.90     48.39 o 
 -10   0   6    10718.55    11047.92    168.12 o 
  -9   0   6    17135.57    16536.98    511.86 o 
  -8   0   6    11617.55    11501.64    157.31 o 
  -7   0   6    33065.92    33006.06    465.06 o 
  -6   0   6    26806.76    26895.10    383.09 o 
  -5   0   6    76797.21    73794.76   3681.13 o 
  -4   0   6    27375.21    27916.52    540.34 o 
  -3   0   6       59.70       52.84     13.68 o 
  -2   0   6    29283.81    29370.25    472.74 o 
  -1   0   6    81248.03    78029.82   1205.47 o 
   0   0   6    29474.53    28829.92    465.86 o 
   1   0   6    33331.27    32103.30    515.01 o 
   2   0   6    19384.63    19155.61    320.74 o 
   3   0   6    19460.87    18721.11    314.13 o 
   4   0   6     7285.24     7559.25    127.76 o 
   5   0   6        9.86        6.47      7.89 o 
   6   0   6      363.87      337.72     19.33 o 
   7   0   6     7865.53     7403.13    116.09 o 
   8   0   6       28.40       42.27     10.01 o 
   9   0   6    10338.56    10335.04    143.18 o 
  10   0   6     3245.69     3259.72     63.26 o 
  11   0   6     1030.50     1048.74     38.01 o 
  12   0   6      992.58     1019.90     38.60 o 
  13   0   6    16405.08    16104.24    265.26 o 
  14   0   6     1318.19     1259.33     89.13 o 
  15   0   6     2264.78     2274.58     87.14 o 
  16   0   6     4109.50     3877.88    120.24 o 
  17   0   6      157.00      321.44     49.51 o 
  18   0   6     6090.02     5474.59    154.71 o 
  19   0   6     7504.55     7069.54    238.08 o 
  20   0   6     3936.96     3796.32    166.39 o 
  21   0   6      147.77      140.78     42.73 o 
  22   0   6     6411.28     6864.33    342.93 o 
  23   0   6      609.54      526.06    111.82 o 
 -37   1   6        9.28       16.02     75.38 o 
 -36   1   6      194.25      122.13    152.68 o 
 -35   1   6      845.47      909.27    130.28 o 
 -34   1   6      198.33      151.82     47.27 o 
 -33   1   6      783.20      908.94    103.53 o 
 -32   1   6      105.63      152.96     43.60 o 
 -31   1   6     2083.83     2231.05    146.12 o 
 -30   1   6      704.63      689.40     62.48 o 
 -29   1   6     3180.19     3125.29    107.43 o 
 -28   1   6     1986.39     1935.01    134.32 o 
 -27   1   6        9.24       12.52     23.51 o 
 -26   1   6     1732.22     1728.73     67.76 o 
 -25   1   6      531.35      511.47     40.88 o 
 -24   1   6      518.88      401.22     32.40 o 
 -23   1   6      233.09      201.35     23.79 o 
 -22   1   6     1768.83     1724.85     43.83 o 
 -21   1   6      222.65      186.17     16.11 o 
 -20   1   6      150.83      114.65     12.97 o 
 -19   1   6    14927.37    14687.89    144.01 o 
 -18   1   6     1790.63     1845.81     36.98 o 
 -17   1   6      705.99      603.62     21.69 o 
 -16   1   6     1915.89     1839.21     35.16 o 
 -15   1   6     9186.96     9328.96     97.05 o 
 -14   1   6     3580.72     3587.90     52.26 o 
 -13   1   6       26.56       82.48      9.45 o 
 -12   1   6     1257.71     1021.91     22.95 o 
 -11   1   6    25171.36    27256.21    279.02 o 
 -10   1   6     3347.61     3944.99     52.74 o 
  -9   1   6    19538.03    20058.04    230.50 o 
  -8   1   6     3914.72     3830.94     64.08 o 
  -7   1   6      927.85      963.09     28.42 o 
  -6   1   6      943.08      981.81     30.86 o 
  -5   1   6     3927.29     3829.47     76.13 o 
  -4   1   6     6360.45     5964.32     88.14 o 
  -3   1   6      116.88      116.88     15.86 o 
  -2   1   6     8563.24     8322.24    123.77 o 
  -1   1   6     3827.83     3836.96     62.77 o 
   0   1   6     1383.07     1482.16     36.46 o 
   1   1   6      937.11     1038.89     48.39 o 
   2   1   6     3887.35     3872.78     54.28 o 
   3   1   6    18280.99    18272.17    175.01 o 
   4   1   6     2964.93     3474.51     46.23 o 
   5   1   6    25924.29    27000.29    240.75 o 
   6   1   6     1708.42     1359.66     25.95 o 
   7   1   6        0.65       23.33      5.95 o 
   8   1   6     2688.19     2661.88     36.34 o 
   9   1   6     9156.25     9198.17     87.21 o 
  10   1   6     3456.39     3378.09     45.27 o 
  11   1   6      990.35      875.24     22.20 o 
  12   1   6     2469.04     2415.22     41.09 o 
  13   1   6    10065.97     9843.17    114.43 o 
  14   1   6      225.88      245.78     20.69 o 
  15   1   6      508.13      464.28     26.58 o 
  16   1   6      512.22      431.36     41.37 o 
  17   1   6      454.45      413.54     32.23 o 
  18   1   6        0.06       -0.10     17.18 o 
  19   1   6       97.28      100.22     27.33 o 
  20   1   6     3261.78     3261.03    120.59 o 
  21   1   6       30.49       64.66     28.00 o 
  22   1   6     5170.21     5283.23    168.85 o 
  23   1   6     2217.12     2200.86    162.41 o 
  24   1   6     1267.13     1518.43    127.15 o 
  25   1   6      791.60      989.86    109.67 o 
 -37   2   6       13.15      -43.32     44.25 o 
 -36   2   6       10.86       14.74     40.57 o 
 -35   2   6     3473.87     4089.64    474.45 o 
 -34   2   6      426.07      578.33     82.64 o 
 -33   2   6     1340.65     1272.33    129.59 o 
 -32   2   6      676.39      736.97     84.78 o 
 -31   2   6       18.77       62.13     36.07 o 
 -30   2   6     1260.18     1202.11     77.45 o 
 -29   2   6     1136.45     1125.09     84.74 o 
 -28   2   6     1042.57     1021.19     59.95 o 
 -27   2   6      167.05       87.67     37.42 o 
 -26   2   6     3791.19     3637.65    138.58 o 
 -25   2   6      401.56      392.73     37.38 o 
 -24   2   6       68.82       85.01     20.74 o 
 -23   2   6      920.28      773.01     37.77 o 
 -22   2   6      593.68      498.25     30.95 o 
 -21   2   6    13059.89    12875.35    152.25 o 
 -20   2   6       78.38       74.07     14.73 o 
 -19   2   6    10694.51    10520.99    129.45 o 
 -18   2   6     1631.59     1601.64     42.72 o 
 -17   2   6      163.52      153.50     19.08 o 
 -16   2   6     1542.66     1504.63     33.40 o 
 -15   2   6     1167.51     1088.78     29.24 o 
 -14   2   6      353.71      383.23     18.57 o 
 -13   2   6      166.85      200.62     14.14 o 
 -12   2   6     4433.08     4446.33     59.20 o 
 -11   2   6     7227.20     7294.39     89.01 o 
 -10   2   6      190.42      204.21     12.25 o 
  -9   2   6      561.16      477.32     17.77 o 
  -8   2   6     5854.56     6243.09     86.37 o 
  -7   2   6     8280.53     8135.43    109.95 o 
  -6   2   6      182.20      198.60     14.54 o 
  -5   2   6     3121.86     3468.63     57.99 o 
  -4   2   6     2210.11     2163.99     46.24 o 
  -3   2   6       63.21       11.55      8.67 o 
  -2   2   6      820.67      854.17     37.47 o 
  -1   2   6     3148.34     3387.74     73.24 o 
   0   2   6      245.26      262.70     12.11 o 
   1   2   6     3452.75     3315.66     53.71 o 
   2   2   6     7866.87     8023.57    101.10 o 
   3   2   6       77.26       89.50     10.67 o 
   4   2   6      167.11      155.49     14.07 o 
   5   2   6    11562.54    11514.61    106.09 o 
   6   2   6     4991.14     4789.34     53.65 o 
   7   2   6        2.23       14.24      5.51 o 
   8   2   6      347.54      342.33     16.18 o 
   9   2   6     1222.29     1147.25     28.38 o 
  10   2   6     5829.65     5810.92     97.98 o 
  11   2   6      747.83      763.74     40.16 o 
  12   2   6     8080.00     7922.41    101.24 o 
  13   2   6    10617.17    10393.56    125.10 o 
  14   2   6        0.18      -12.09      9.52 o 
  15   2   6     6673.87     6577.06    102.04 o 
  16   2   6      164.69      162.06     23.70 o 
  17   2   6      283.93      168.63     21.90 o 
  18   2   6       81.17       58.03     19.74 o 
  19   2   6       13.41        5.83     16.61 o 
  20   2   6       78.42       31.15     22.37 o 
  21   2   6      220.10      192.92     35.45 o 
  22   2   6      148.67      110.83     29.62 o 
  23   2   6      129.30      199.46     39.69 o 
  24   2   6     1474.03     1590.56    123.27 o 
  25   2   6       55.96       84.68     34.25 o 
  26   2   6     1994.36     2075.91    105.32 o 
  27   2   6      940.83      841.93    109.99 o 
  28   2   6        6.94       22.30     44.13 o 
  29   2   6     3336.78     3709.57    201.01 o 
  30   2   6      625.26      375.08     80.58 o 
  31   2   6      128.70      119.97     60.21 o 
 -36   3   6       61.50       49.27     59.78 o 
 -35   3   6      420.88      263.98     75.76 o 
 -34   3   6       77.40       64.92     46.67 o 
 -33   3   6      535.68      569.14     64.16 o 
 -32   3   6      220.73      182.09     45.90 o 
 -31   3   6       12.41        1.11     27.88 o 
 -30   3   6      376.21      300.41     41.96 o 
 -29   3   6       24.79       15.93     24.34 o 
 -28   3   6     2873.63     3152.63     98.02 o 
 -27   3   6      159.13       82.05     25.50 o 
 -26   3   6     1192.96     1180.86     61.44 o 
 -25   3   6       76.60       61.80     20.97 o 
 -24   3   6      488.41      423.74     36.17 o 
 -23   3   6     4326.94     4391.26     82.14 o 
 -22   3   6        8.95        5.17     13.08 o 
 -21   3   6        1.08        8.24     13.01 o 
 -20   3   6      315.61      317.82     25.48 o 
 -19   3   6      698.84      619.79     33.36 o 
 -18   3   6     1205.02     1178.53     42.38 o 
 -17   3   6      234.03      209.45     18.96 o 
 -16   3   6        1.65       -0.04      9.04 o 
 -15   3   6      346.36      379.42     32.91 o 
 -14   3   6     8214.09     8350.88    104.84 o 
 -13   3   6     3521.46     3917.76     61.70 o 
 -12   3   6       29.56       33.70      8.84 o 
 -11   3   6        3.29       34.95     11.14 o 
 -10   3   6     7169.85     7712.73    120.21 o 
  -9   3   6       42.88       23.22      9.94 o 
  -8   3   6     2081.26     2010.78     43.54 o 
  -7   3   6     1612.65     1666.07     38.82 o 
  -6   3   6      933.79     1011.56     37.97 o 
  -5   3   6     1317.23     1526.04     35.09 o 
  -4   3   6     2098.85     2161.08     50.11 o 
  -3   3   6      570.31      584.19     34.68 o 
  -2   3   6     3226.17     3128.57     69.56 o 
  -1   3   6     2280.43     2572.45     48.71 o 
   0   3   6     2741.99     2758.81     59.98 o 
   1   3   6      120.30      118.87     11.25 o 
   2   3   6       70.86       67.66      7.28 o 
   3   3   6     1738.52     1913.34     28.87 o 
   4   3   6     2167.29     2361.65     35.53 o 
   5   3   6     4721.32     4126.58     51.72 o 
   6   3   6      606.00      682.74     18.84 o 
   7   3   6    10049.86    10145.36    115.64 o 
   8   3   6     7005.35     6947.90     88.89 o 
   9   3   6      106.97       97.56     13.14 o 
  10   3   6      262.00      265.47     20.73 o 
  11   3   6        5.46        4.69     10.17 o 
  12   3   6     2568.06     2368.62     54.24 o 
  13   3   6       93.76       58.97     12.55 o 
  14   3   6      171.50      135.22     16.82 o 
  15   3   6     1188.18     1204.52     41.30 o 
  16   3   6      347.78      420.48     37.01 o 
  17   3   6     4970.97     5114.98     86.06 o 
  18   3   6     1160.40     1149.59     44.99 o 
  19   3   6     2054.51     2094.67     57.45 o 
  20   3   6     3237.01     3342.78     75.39 o 
  21   3   6      479.63      448.56     32.63 o 
  22   3   6     1415.48     1487.40    101.23 o 
  23   3   6       16.93       33.11     20.20 o 
  24   3   6      295.34      236.81     31.35 o 
  25   3   6      118.43      119.10     27.05 o 
  26   3   6      562.88      494.01     49.26 o 
  27   3   6       32.12      101.80     62.90 o 
  28   3   6      124.44      133.20     66.86 o 
  29   3   6        3.10      -75.83    100.50 o 
  30   3   6      150.22      145.32    132.19 o 
 -35   4   6       30.87       -3.97     46.73 o 
 -34   4   6      511.51      592.59     83.12 o 
 -33   4   6      511.62      568.92     75.70 o 
 -32   4   6        0.25       23.05     40.46 o 
 -31   4   6      341.70      267.28     48.34 o 
 -30   4   6        0.02       33.34     32.74 o 
 -29   4   6        0.65      -35.84     30.54 o 
 -28   4   6      215.31      137.03     34.87 o 
 -27   4   6      104.75      131.53     26.92 o 
 -26   4   6     1641.19     1665.19     79.94 o 
 -25   4   6     3109.73     3294.78     79.23 o 
 -24   4   6     1571.16     1590.75     53.05 o 
 -23   4   6     1398.42     1471.66     55.67 o 
 -22   4   6        6.68       -3.51     15.23 o 
 -21   4   6      615.65      577.15     39.80 o 
 -20   4   6        3.26      -14.16     15.04 o 
 -19   4   6        0.83       17.78     14.91 o 
 -18   4   6     4797.93     4865.36    110.27 o 
 -17   4   6       26.24       16.14     17.56 o 
 -16   4   6     1899.62     2026.84     60.15 o 
 -15   4   6     5923.38     5996.67    120.49 o 
 -14   4   6     9118.68     9369.98    127.28 o 
 -13   4   6       14.05        5.90     10.56 o 
 -12   4   6     1071.53     1016.68     49.46 o 
 -11   4   6     7406.28     7514.90    124.52 o 
 -10   4   6     5547.92     5538.21     93.71 o 
  -9   4   6     3198.99     3320.33     67.00 o 
  -8   4   6      187.17      183.12     17.18 o 
  -7   4   6    11263.54    11503.59    137.26 o 
  -6   4   6    10511.41    10244.73    131.90 o 
  -5   4   6     1729.73     1589.39     34.80 o 
  -4   4   6     6428.42     6712.54     84.30 o 
  -3   4   6      330.45      336.95     16.30 o 
  -2   4   6       58.21       29.73      8.60 o 
  -1   4   6       46.01       45.18      9.27 o 
   0   4   6      783.58      709.84     23.05 o 
   1   4   6     4831.74     4862.36     65.78 o 
   2   4   6        0.08       -2.17      7.59 o 
   3   4   6       22.45       17.96      9.37 o 
   4   4   6      664.95      682.89     19.75 o 
   5   4   6     1558.68     1455.58     28.20 o 
   6   4   6      190.30      185.72     14.61 o 
   7   4   6      249.02      254.30     18.64 o 
   8   4   6     9788.25     9783.42    117.77 o 
   9   4   6     9487.34     9267.92    119.42 o 
  10   4   6      437.85      512.55     31.27 o 
  11   4   6      123.39      103.54     15.43 o 
  12   4   6     1257.43     1150.73     38.61 o 
  13   4   6      394.53      344.28     34.94 o 
  14   4   6     1122.67     1046.30     42.85 o 
  15   4   6      360.42      241.62     41.12 o 
  16   4   6      466.86      416.32     77.23 o 
  17   4   6      922.37      947.63     53.60 o 
  18   4   6      798.14      787.74     57.63 o 
  19   4   6     1221.71     1338.32     64.47 o 
  20   4   6     3559.16     3658.97    105.00 o 
  21   4   6      306.64      428.42     45.76 o 
  22   4   6       31.09       20.42     22.30 o 
  23   4   6      356.11      348.53     39.66 o 
  24   4   6      211.94      194.58     41.63 o 
  25   4   6       48.62       35.10     31.13 o 
  26   4   6       28.62        3.58     33.30 o 
  27   4   6        8.04       24.70     37.05 o 
  28   4   6      377.52      390.57     64.43 o 
  29   4   6       91.33       53.41     52.79 o 
 -34   5   6      133.37      140.67     57.06 o 
 -33   5   6      217.47      291.78     65.71 o 
 -32   5   6      330.60      407.18     68.56 o 
 -31   5   6      153.35      283.76     57.96 o 
 -30   5   6     1151.77     1335.30    103.47 o 
 -29   5   6       22.78       34.18     32.02 o 
 -28   5   6       35.93       56.98     30.83 o 
 -27   5   6     1051.99     1124.44     60.20 o 
 -26   5   6      253.09      194.12     43.51 o 
 -25   5   6      642.65      674.07     47.35 o 
 -24   5   6      515.78      468.15     45.30 o 
 -23   5   6        0.11       14.99     20.99 o 
 -22   5   6     1141.27     1170.62     57.35 o 
 -21   5   6       92.19       51.57     22.48 o 
 -20   5   6       80.77       51.37     19.68 o 
 -19   5   6      106.53      135.81     26.30 o 
 -18   5   6     3313.26     3441.80     93.58 o 
 -17   5   6      603.21      503.15     43.53 o 
 -16   5   6     1897.84     1801.84     80.29 o 
 -15   5   6      210.82      186.97     26.19 o 
 -14   5   6     3655.08     3735.15     89.63 o 
 -13   5   6     4675.76     4833.19     88.02 o 
 -12   5   6      979.08      965.59     35.28 o 
 -11   5   6        7.25        5.50     13.25 o 
 -10   5   6      445.29      443.05     28.53 o 
  -9   5   6      627.92      600.08     30.05 o 
  -8   5   6     4956.28     5027.95     85.46 o 
  -7   5   6      595.77      677.70     38.02 o 
  -6   5   6      164.10      137.56     19.12 o 
  -5   5   6     8569.50     8894.95    113.43 o 
  -4   5   6     1604.31     1508.94     40.53 o 
  -3   5   6      290.42      291.15     22.85 o 
  -2   5   6      846.67      975.45     37.07 o 
  -1   5   6     3333.97     3546.69     76.86 o 
   0   5   6     5514.49     5464.93    100.33 o 
   1   5   6      395.31      372.73     24.54 o 
   2   5   6     7370.96     7394.65     95.17 o 
   3   5   6      372.63      359.89     19.74 o 
   4   5   6      437.32      440.09     24.80 o 
   5   5   6      357.41      355.65     25.33 o 
   6   5   6       63.36       69.64     13.22 o 
   7   5   6     4617.35     4756.14     81.41 o 
   8   5   6      980.97      956.57     45.08 o 
   9   5   6      106.46       63.20     15.16 o 
  10   5   6       58.44       61.18     14.38 o 
  11   5   6      565.62      575.12     31.66 o 
  12   5   6       30.01       21.57     13.96 o 
  13   5   6      218.48      167.63     21.84 o 
  14   5   6       92.10       97.45     18.71 o 
  15   5   6     1796.10     1965.13     77.30 o 
  16   5   6     1144.35     1192.16     67.07 o 
  17   5   6     1198.45     1272.63     55.22 o 
  18   5   6      194.08      147.73     27.72 o 
  19   5   6       28.56       10.52     20.66 o 
  20   5   6      419.75      346.45     51.09 o 
  21   5   6      712.85      681.35     62.39 o 
  22   5   6      383.58      400.15     45.35 o 
  23   5   6      434.15      406.68     46.56 o 
  24   5   6      496.70      651.93     63.66 o 
  25   5   6      415.40      460.99     67.37 o 
  26   5   6      121.17      141.74     48.90 o 
  27   5   6      138.58       81.01     43.86 o 
  28   5   6      167.05      121.92     43.70 o 
 -32   6   6        1.64        2.90     58.23 o 
 -31   6   6        2.18       39.71     55.88 o 
 -30   6   6      252.98      353.47    102.03 o 
 -29   6   6      406.80      427.61     61.85 o 
 -28   6   6      336.77      267.54     47.18 o 
 -27   6   6       46.70       55.75     30.14 o 
 -26   6   6       70.11       12.79     24.88 o 
 -25   6   6      286.51      325.02     40.41 o 
 -24   6   6     1010.85     1073.13     80.01 o 
 -23   6   6       57.55       84.79     30.39 o 
 -22   6   6       29.73       20.37     24.13 o 
 -21   6   6      715.52      735.00     82.69 o 
 -20   6   6       14.46       23.47     23.38 o 
 -19   6   6      112.01       45.53     28.46 o 
 -18   6   6        0.16      -10.26     18.22 o 
 -17   6   6      739.32      712.40     50.30 o 
 -16   6   6     3185.44     3240.20     96.37 o 
 -15   6   6      827.59      863.49     48.30 o 
 -14   6   6      100.32       64.62     21.72 o 
 -13   6   6     1639.08     1702.43     74.43 o 
 -12   6   6       44.83       63.39     18.98 o 
 -11   6   6      224.25      236.68     36.88 o 
 -10   6   6       11.85       19.33     17.46 o 
  -9   6   6       43.59       31.85     16.44 o 
  -8   6   6      435.03      455.82     29.14 o 
  -7   6   6      702.20      690.34     44.22 o 
  -6   6   6      270.11      286.24     22.37 o 
  -5   6   6      633.00      615.45     29.07 o 
  -4   6   6      303.69      270.39     28.75 o 
  -3   6   6      410.92      385.82     49.80 o 
  -2   6   6     1061.06     1031.34     47.59 o 
  -1   6   6     4410.32     4531.11    103.93 o 
   0   6   6       20.41       30.05     16.99 o 
   1   6   6      289.27      286.02     31.40 o 
   2   6   6      355.05      386.41     49.39 o 
   3   6   6      354.25      348.42     39.27 o 
   4   6   6      114.51      119.85     19.60 o 
   5   6   6      646.71      643.62     27.00 o 
   6   6   6      202.48      182.26     20.53 o 
   7   6   6     1137.89     1253.83     39.60 o 
   8   6   6     1918.39     1876.29     49.50 o 
   9   6   6      633.65      505.44     38.34 o 
  10   6   6     1668.56     1664.61     88.47 o 
  11   6   6      127.20      137.48     23.81 o 
  12   6   6     2541.78     2540.92     82.45 o 
  13   6   6        1.67      -16.38     21.69 o 
  14   6   6       49.69        4.33     16.84 o 
  15   6   6     1485.69     1605.92     60.03 o 
  16   6   6      357.96      386.70     35.11 o 
  17   6   6        5.46       -1.59     19.12 o 
  18   6   6       14.47       34.81     22.37 o 
  19   6   6      165.86      105.55     28.72 o 
  20   6   6       83.78       12.23     25.67 o 
  21   6   6      688.77      797.48     58.62 o 
  22   6   6        9.63       14.26     35.12 o 
  23   6   6      687.70      648.90     76.29 o 
  24   6   6      195.98      135.56     45.74 o 
  25   6   6       55.36       45.13     56.98 o 
  26   6   6      343.40      302.02     59.05 o 
 -29   7   6       10.66       30.42     36.79 o 
 -28   7   6      674.28      847.03     81.82 o 
 -27   7   6      103.06       77.07     40.34 o 
 -26   7   6      135.52      171.07     44.93 o 
 -25   7   6      586.95      594.39     76.48 o 
 -24   7   6        4.60        4.78     27.60 o 
 -23   7   6      827.55      797.95     62.76 o 
 -22   7   6      200.58      132.49     33.95 o 
 -21   7   6       43.84       33.07     26.00 o 
 -20   7   6      202.53       92.37     34.37 o 
 -19   7   6     1864.05     1964.03     84.75 o 
 -18   7   6      799.72      940.55     81.19 o 
 -17   7   6        2.56       28.95     32.93 o 
 -16   7   6        7.89      -22.70     20.50 o 
 -15   7   6      551.31      471.84     40.41 o 
 -14   7   6     1655.56     1784.64     66.31 o 
 -13   7   6      760.56      829.22     45.79 o 
 -12   7   6        2.00       10.82     18.58 o 
 -11   7   6     1316.70     1281.97     50.84 o 
 -10   7   6       39.61       42.50     25.90 o 
  -9   7   6      716.00      718.57     53.88 o 
  -8   7   6     4250.62     4545.24    108.23 o 
  -7   7   6      911.44      841.18    110.67 o 
  -6   7   6     2646.93     2820.56     79.37 o 
  -5   7   6     3437.35     3842.93    102.12 o 
  -4   7   6       25.95       30.86     32.13 o 
  -3   7   6      250.75      274.77     49.99 o 
  -2   7   6     2423.37     2503.03     89.47 o 
  -1   7   6     2659.06     2610.25     91.82 o 
   0   7   6      420.38      376.61     44.75 o 
   1   7   6      153.22      164.61     33.76 o 
   2   7   6     1912.34     1695.49     79.79 o 
   3   7   6     1833.79     1714.20     81.26 o 
   4   7   6      518.03      436.31     48.40 o 
   5   7   6     2058.59     2226.39    113.83 o 
   6   7   6     2037.41     2169.95     66.16 o 
   7   7   6       42.97       44.57     17.08 o 
   8   7   6      249.27      250.76     26.64 o 
   9   7   6      702.55      699.29     37.45 o 
  10   7   6     1738.79     1881.40     56.24 o 
  11   7   6       79.41       28.75     18.38 o 
  12   7   6      869.24      839.72     45.11 o 
  13   7   6     1177.09     1162.66     52.61 o 
  14   7   6      314.21      299.02     33.03 o 
  15   7   6      156.78      133.44     29.84 o 
  16   7   6      352.12      376.26     38.12 o 
  17   7   6      116.53       48.92     25.25 o 
  18   7   6       84.44       47.85     25.46 o 
  19   7   6      472.18      552.94     59.81 o 
  20   7   6      133.86      143.50     39.48 o 
  21   7   6        1.02       13.05     32.96 o 
  22   7   6        1.68      -34.91     34.12 o 
  23   7   6       28.04        4.10     37.47 o 
 -26   8   6        6.77       53.02     32.14 o 
 -25   8   6      250.20      160.68     38.60 o 
 -24   8   6      204.08      182.91     42.36 o 
 -23   8   6      190.04      104.17     33.85 o 
 -22   8   6       71.16       63.10     32.11 o 
 -21   8   6       27.53       34.06     28.04 o 
 -20   8   6      819.67      955.78     64.72 o 
 -19   8   6      848.79      857.80     60.90 o 
 -18   8   6        2.26        7.40     23.90 o 
 -17   8   6        0.94       21.00     26.93 o 
 -16   8   6      211.32      137.91     28.62 o 
 -15   8   6      140.81      122.41     27.41 o 
 -14   8   6      133.87      109.11     27.60 o 
 -13   8   6       98.23       99.71     45.55 o 
 -12   8   6      115.05       99.19     24.98 o 
 -11   8   6      619.60      633.22     41.81 o 
 -10   8   6        6.71       39.65     32.46 o 
  -9   8   6      965.38      953.52     70.30 o 
  -8   8   6      369.97      368.53     49.57 o 
  -7   8   6      546.37      540.87     74.24 o 
  -6   8   6       25.04       23.11     33.07 o 
  -5   8   6        2.53       17.87     28.13 o 
  -4   8   6     1853.91     1797.69     90.53 o 
  -3   8   6      251.57      270.59     43.14 o 
  -2   8   6      924.53     1076.38     71.09 o 
  -1   8   6      204.23      174.88     39.05 o 
   0   8   6     5025.66     5404.04    146.42 o 
   1   8   6      157.55      225.35     40.88 o 
   2   8   6      434.86      364.98     49.38 o 
   3   8   6       19.47       57.82     32.48 o 
   4   8   6     2139.22     2215.24     99.09 o 
   5   8   6      243.62      257.98     44.59 o 
   6   8   6      561.47      465.54     53.05 o 
   7   8   6       57.66       53.67     23.88 o 
   8   8   6      352.41      369.44     37.63 o 
   9   8   6        2.26        5.81     17.76 o 
  10   8   6       89.33       63.91     20.78 o 
  11   8   6      144.05      151.71     27.32 o 
  12   8   6     3019.74     3353.75    148.11 o 
  13   8   6      380.06      282.29     39.34 o 
  14   8   6      432.64      529.95     43.63 o 
  15   8   6       47.51       67.74     27.09 o 
  16   8   6        0.10       44.31     27.22 o 
  17   8   6      397.78      370.67     50.81 o 
  18   8   6      166.95      129.06     38.51 o 
  19   8   6       14.90        3.47     30.30 o 
  20   8   6        0.09       22.52     34.30 o 
 -22   9   6        0.65        7.80     30.10 o 
 -21   9   6       16.30       69.26     32.66 o 
 -20   9   6       92.89       89.39     32.48 o 
 -19   9   6      191.17      205.71     44.83 o 
 -18   9   6      984.38     1039.64    105.69 o 
 -17   9   6      210.72      123.92     40.68 o 
 -16   9   6      147.88      185.03     51.67 o 
 -15   9   6      364.07      449.31     98.71 o 
 -14   9   6      102.40       64.23     35.66 o 
 -13   9   6       17.40       26.32     23.64 o 
 -12   9   6      408.97      412.37     73.40 o 
 -11   9   6     2150.25     2492.89    136.52 o 
 -10   9   6        7.56       42.17     44.41 o 
  -9   9   6        9.35       32.24     42.50 o 
  -8   9   6       77.68       38.16     36.27 o 
  -7   9   6      499.85      538.54     59.64 o 
  -6   9   6      486.74      472.90     73.68 o 
  -5   9   6      138.34       55.20     45.66 o 
  -4   9   6       19.07       25.99     33.21 o 
  -3   9   6       71.87       25.54     32.91 o 
  -2   9   6      152.40      117.44     38.42 o 
  -1   9   6      198.37      212.14     43.07 o 
   0   9   6       16.18       20.57     30.24 o 
   1   9   6      181.45      186.46     40.96 o 
   2   9   6     1419.79     1541.10    122.16 o 
   3   9   6     1188.98     1134.85     80.75 o 
   4   9   6     1648.00     1677.80     94.73 o 
   5   9   6      378.82      316.76     50.00 o 
   6   9   6        4.94       32.12     31.97 o 
   7   9   6       24.13       34.96     32.12 o 
   8   9   6       20.10       11.16     29.86 o 
   9   9   6      249.27      277.39     45.55 o 
  10   9   6      261.19      208.32     52.49 o 
  11   9   6      701.60      603.82     59.47 o 
  12   9   6      152.12      167.10     48.27 o 
  13   9   6      947.46     1022.88     91.33 o 
  14   9   6        7.91       12.81     25.62 o 
  15   9   6      146.39      138.76     38.67 o 
  16   9   6       32.19       69.98     31.32 o 
 -17  10   6       25.58       48.58     39.73 o 
 -16  10   6      266.15      235.80     46.51 o 
 -15  10   6       59.75       38.01     28.61 o 
 -14  10   6      176.42      139.79     33.27 o 
 -13  10   6      153.28      -11.54     67.23 o 
 -12  10   6       48.61       63.61     95.07 o 
 -11  10   6      617.75      593.97    156.19 o 
 -10  10   6      295.99      249.90    117.48 o 
  -9  10   6        3.63      154.60     99.60 o 
  -8  10   6       28.25      110.01     93.94 o 
  -7  10   6      102.25      205.08     98.24 o 
  -6  10   6        0.08       33.48     50.32 o 
  -5  10   6        0.06       29.63     51.84 o 
  -4  10   6       67.23       79.89     55.80 o 
  -3  10   6      296.64      189.36     67.77 o 
  -2  10   6      337.83      240.98     60.16 o 
  -1  10   6      100.86       57.65     39.89 o 
   0  10   6        9.23      -33.59     34.61 o 
   1  10   6      746.48     1009.71    131.57 o 
   2  10   6      285.50      239.75     48.72 o 
   3  10   6      725.21      705.09     79.84 o 
   4  10   6        0.90       52.11     37.74 o 
   5  10   6      191.04      188.75     46.78 o 
   6  10   6       48.38       69.09     43.14 o 
   7  10   6        0.03       21.25     40.61 o 
   8  10   6       55.99       51.93     44.75 o 
   9  10   6       34.79       19.51     40.47 o 
  10  10   6      166.95      167.86     52.02 o 
  11  10   6      120.47       94.84     46.13 o 
 -38   1   7      349.59      390.31    114.20 o 
 -37   1   7       66.05       97.94     84.80 o 
 -36   1   7      952.06     1017.06    139.63 o 
 -35   1   7      832.10      884.99    121.18 o 
 -34   1   7        6.36       13.18     33.15 o 
 -33   1   7        4.08       -5.05     28.87 o 
 -32   1   7      413.21      430.87     61.03 o 
 -31   1   7       76.84       64.62     35.15 o 
 -30   1   7      502.93      502.14     56.42 o 
 -29   1   7       63.95       -4.03     22.68 o 
 -28   1   7      667.64      710.73     65.65 o 
 -27   1   7      889.74      884.88     53.43 o 
 -26   1   7      483.78      492.51     41.43 o 
 -25   1   7     1377.37     1321.35     59.20 o 
 -24   1   7       38.52       35.52     16.08 o 
 -23   1   7     3045.97     3059.70     61.17 o 
 -22   1   7      742.15      734.94     30.62 o 
 -21   1   7     9490.97     9611.94    111.58 o 
 -20   1   7      158.30      160.43     15.24 o 
 -19   1   7       28.66       42.25     10.59 o 
 -18   1   7      849.65      856.07     26.14 o 
 -17   1   7     1032.94     1020.52     27.30 o 
 -16   1   7     6753.29     6710.87     83.73 o 
 -15   1   7     1001.15      883.64     24.82 o 
 -14   1   7      943.58      940.43     23.06 o 
 -13   1   7    12165.10    11716.47    119.87 o 
 -12   1   7     2990.14     3055.24     47.00 o 
 -11   1   7      467.47      434.83     16.73 o 
 -10   1   7      835.68      950.45     22.79 o 
  -9   1   7     2812.60     2758.89     57.54 o 
  -8   1   7    14165.08    14243.69    184.69 o 
  -7   1   7       68.11       32.00      8.73 o 
  -6   1   7     3023.18     3087.23     53.38 o 
  -5   1   7     1381.37     1457.53     36.63 o 
  -4   1   7     2531.84     2604.98     51.25 o 
  -3   1   7     2352.66     2136.33     49.02 o 
  -2   1   7    12625.62    12998.19    168.89 o 
  -1   1   7     3246.02     3284.37     51.54 o 
   0   1   7     3656.50     3729.94     60.96 o 
   1   1   7      169.87      194.31     12.30 o 
   2   1   7     2003.46     1778.20     33.99 o 
   3   1   7     5200.81     5199.33     67.82 o 
   4   1   7       29.16       21.59      7.03 o 
   5   1   7     5299.19     5372.83     63.62 o 
   6   1   7     6920.73     6829.70     73.91 o 
   7   1   7    10394.64     9949.92     92.62 o 
   8   1   7     2494.43     2390.40     33.02 o 
   9   1   7     2363.87     2408.59     35.28 o 
  10   1   7     4445.37     4361.03     50.76 o 
  11   1   7      829.19      871.03     24.23 o 
  12   1   7      515.94      524.68     23.11 o 
  13   1   7     3171.28     3183.05     62.77 o 
  14   1   7     1443.46     1400.48     52.92 o 
  15   1   7     5143.64     5273.74    178.76 o 
  16   1   7      220.03      243.19     30.80 o 
  17   1   7     7471.65     7699.08    153.89 o 
  18   1   7       47.26       14.03     22.31 o 
  19   1   7     1529.20     1677.26     84.84 o 
  20   1   7       70.31       74.58     28.18 o 
  21   1   7      217.26      218.31     48.52 o 
  22   1   7       22.46       11.58     30.68 o 
  23   1   7     1092.54     1065.07    107.81 o 
  24   1   7       64.23      130.84     70.17 o 
  25   1   7      322.57      427.82    115.90 o 
  30   1   7      283.54      192.41     67.68 o 
  31   1   7      146.69      230.89     72.89 o 
 -37   2   7      144.94      130.80     57.28 o 
 -36   2   7       23.21       74.11     49.16 o 
 -35   2   7        1.03        4.20     34.68 o 
 -34   2   7      367.57      506.83     73.57 o 
 -33   2   7      711.44      947.52     73.93 o 
 -32   2   7       21.28       42.57     32.11 o 
 -31   2   7      932.54     1027.82     65.63 o 
 -30   2   7      454.74      433.04     46.25 o 
 -29   2   7      595.37      596.64     49.19 o 
 -28   2   7     1437.48     1515.82    126.75 o 
 -27   2   7      594.22      713.74     49.80 o 
 -26   2   7       32.74       21.28     21.10 o 
 -25   2   7      226.68      186.59     32.35 o 
 -24   2   7        1.19       -7.73     13.36 o 
 -23   2   7     1212.73     1172.33     49.99 o 
 -22   2   7      393.25      431.66     34.52 o 
 -21   2   7     5796.16     5681.06    102.36 o 
 -20   2   7       73.99       60.93     12.96 o 
 -19   2   7      316.80      278.58     30.92 o 
 -18   2   7     1018.21      980.36     32.39 o 
 -17   2   7      789.99      844.23     31.57 o 
 -16   2   7      318.73      328.08     18.13 o 
 -15   2   7      145.99      119.88     13.04 o 
 -14   2   7      697.06      786.36     25.65 o 
 -13   2   7    10933.18    10921.69    122.87 o 
 -12   2   7       25.90       40.84      9.36 o 
 -11   2   7     3119.36     3117.31     49.72 o 
 -10   2   7      661.02      597.89     19.64 o 
  -9   2   7      842.23      838.47     22.79 o 
  -8   2   7    11532.28    11539.18    182.72 o 
  -7   2   7     2032.75     1992.62     32.71 o 
  -6   2   7      162.22      174.89     17.48 o 
  -5   2   7     5584.78     5377.58    125.29 o 
  -4   2   7      594.25      564.97     18.56 o 
  -3   2   7    11030.78    10670.90    123.59 o 
  -2   2   7       80.52       68.14      7.96 o 
  -1   2   7        9.07       13.36      6.09 o 
   0   2   7     4543.21     4417.52     68.81 o 
   1   2   7     1176.07     1127.75     28.97 o 
   2   2   7     6482.98     6410.26     92.04 o 
   3   2   7      312.14      305.58     16.54 o 
   4   2   7     1117.27     1026.14     21.24 o 
   5   2   7     6122.68     5811.51     61.16 o 
   6   2   7      169.67      180.00     12.16 o 
   7   2   7      763.61      764.97     19.36 o 
   8   2   7      924.01      925.35     22.38 o 
   9   2   7       16.43       14.75      8.51 o 
  10   2   7      365.40      344.08     27.56 o 
  11   2   7      692.41      617.56     24.87 o 
  12   2   7      770.82      781.88     30.31 o 
  13   2   7      200.09      212.29     21.85 o 
  14   2   7       41.26       27.93     12.10 o 
  15   2   7     7396.90     7093.82    107.48 o 
  16   2   7      135.63      144.36     19.46 o 
  17   2   7        0.94        8.42     14.37 o 
  18   2   7       21.78       22.19     15.79 o 
  19   2   7       19.18       20.19     15.90 o 
  20   2   7     1933.98     2117.35     79.30 o 
  21   2   7        1.14       17.78     18.47 o 
  22   2   7       70.11       49.71     25.89 o 
  23   2   7      592.99      647.65     55.99 o 
  24   2   7        0.57       27.87     32.91 o 
  25   2   7      940.07     1040.18     81.46 o 
  26   2   7       33.64       17.66     31.22 o 
  27   2   7      216.81      170.92     45.33 o 
  28   2   7      693.12      528.10     88.73 o 
  29   2   7      138.14      148.49     62.25 o 
  30   2   7      141.88      224.55     72.89 o 
 -36   3   7      134.33      145.84     66.83 o 
 -35   3   7       16.57       16.92     51.39 o 
 -34   3   7        5.58        6.78     39.59 o 
 -33   3   7      419.86      326.97     98.28 o 
 -32   3   7       26.68       22.54     31.31 o 
 -31   3   7     1279.21     1238.58     98.86 o 
 -30   3   7      390.06      391.64     45.31 o 
 -29   3   7       21.10       29.31     23.90 o 
 -28   3   7       46.53       24.05     24.32 o 
 -27   3   7        8.57       27.57     22.54 o 
 -26   3   7     4600.06     4773.78    106.12 o 
 -25   3   7     2094.88     2056.23     65.78 o 
 -24   3   7      543.56      508.80     36.43 o 
 -23   3   7      747.24      771.43     42.41 o 
 -22   3   7      587.65      591.01     50.94 o 
 -21   3   7     1569.79     1626.16     50.65 o 
 -20   3   7     1172.14     1140.01     44.20 o 
 -19   3   7      255.81      321.25     26.20 o 
 -18   3   7     5823.89     5799.84     92.60 o 
 -17   3   7     2051.30     2089.65     46.31 o 
 -16   3   7      183.58      178.89     16.87 o 
 -15   3   7     1677.47     1869.60     42.25 o 
 -14   3   7     5515.48     5792.35     84.93 o 
 -13   3   7     5064.89     5533.99     84.85 o 
 -12   3   7     3120.86     3216.67     55.69 o 
 -11   3   7    20583.18    21477.27    277.07 o 
 -10   3   7       57.58        3.87      9.93 o 
  -9   3   7     2988.45     2710.19     63.17 o 
  -8   3   7     5678.84     5864.45     87.08 o 
  -7   3   7    12698.91    12852.38    145.68 o 
  -6   3   7      156.85      156.58     13.87 o 
  -5   3   7     6484.38     6971.88     89.98 o 
  -4   3   7     1461.42     1434.75     32.70 o 
  -3   3   7    38713.60    39479.05    424.82 o 
  -2   3   7      601.65      534.63     23.27 o 
  -1   3   7     4122.15     4008.38     67.06 o 
   0   3   7     6636.60     6753.05    106.55 o 
   1   3   7     2609.44     2753.17     37.89 o 
   2   3   7     2419.16     2323.04     35.09 o 
   3   3   7       18.30       12.52      6.24 o 
   4   3   7     5109.06     5181.60     61.83 o 
   5   3   7    13776.41    13505.07    128.72 o 
   6   3   7     2076.24     2027.51     34.19 o 
   7   3   7    10667.89    10861.12    115.80 o 
   8   3   7        5.97       18.83      9.85 o 
   9   3   7     1293.23     1179.67     34.25 o 
  10   3   7      218.80      176.71     18.32 o 
  11   3   7     1616.87     1666.60     57.67 o 
  12   3   7        0.71        8.27     11.32 o 
  13   3   7     2165.09     2131.84     50.19 o 
  14   3   7      104.38       84.25     13.68 o 
  15   3   7      465.38      492.30     26.33 o 
  16   3   7     1080.18      998.33     35.82 o 
  17   3   7      356.37      278.21     24.13 o 
  18   3   7     1084.40     1108.31     41.52 o 
  19   3   7      328.24      298.42     31.18 o 
  20   3   7      410.26      394.56     50.15 o 
  21   3   7       65.49       35.08     19.36 o 
  22   3   7     1005.73      998.24     49.16 o 
  23   3   7      948.63      890.88     60.57 o 
  24   3   7      712.67      684.59     62.11 o 
  25   3   7      440.38      367.06     65.36 o 
  26   3   7       16.35       60.11    104.35 o 
  27   3   7       44.83       68.44     62.55 o 
  28   3   7        0.24      -27.36     49.06 o 
  29   3   7       64.95       80.57     64.58 o 
 -35   4   7       64.72       48.29     50.56 o 
 -34   4   7      446.30      501.74     76.29 o 
 -33   4   7     1332.03     1523.25    118.85 o 
 -32   4   7      488.83      527.83     72.75 o 
 -31   4   7      122.16       93.90     37.19 o 
 -30   4   7       40.52        2.21     28.58 o 
 -29   4   7      209.10      126.56     36.52 o 
 -28   4   7       83.29       48.14     29.83 o 
 -27   4   7      239.53      185.78     33.53 o 
 -26   4   7     2331.83     2289.14     63.94 o 
 -25   4   7      252.45      187.80     25.31 o 
 -24   4   7       93.86      108.21     22.37 o 
 -23   4   7     1522.96     1572.12     62.49 o 
 -22   4   7      750.48      705.98     40.30 o 
 -21   4   7       12.72       26.25     16.47 o 
 -20   4   7     1815.35     1854.27     67.37 o 
 -19   4   7     1127.92     1177.18     55.27 o 
 -18   4   7     3311.25     3264.00    136.53 o 
 -17   4   7     1496.06     1523.29     57.79 o 
 -16   4   7     1029.61     1117.38     42.22 o 
 -15   4   7     2107.59     2085.46     54.59 o 
 -14   4   7     6944.82     7118.41    106.41 o 
 -13   4   7       44.80       41.63     13.85 o 
 -12   4   7     3227.65     3263.44     81.21 o 
 -11   4   7     1073.95     1047.37     42.05 o 
 -10   4   7     4110.22     3962.93     82.61 o 
  -9   4   7     1225.08     1197.25     46.12 o 
  -8   4   7     2246.57     2203.56     52.84 o 
  -7   4   7      109.41      101.53     15.01 o 
  -6   4   7     2252.25     2209.27     51.20 o 
  -5   4   7      597.08      576.53     26.91 o 
  -4   4   7     1241.82     1229.43     36.38 o 
  -3   4   7        9.27        4.24      8.82 o 
  -2   4   7     3225.79     3215.08     54.85 o 
  -1   4   7      119.09      109.98     12.91 o 
   0   4   7    14451.51    14177.65    158.75 o 
   1   4   7       96.26       88.23     13.22 o 
   2   4   7     3779.72     3719.41     51.19 o 
   3   4   7     1721.58     1679.25     32.41 o 
   4   4   7     4055.69     3997.38     53.00 o 
   5   4   7     4658.55     4653.17     71.93 o 
   6   4   7      859.99      897.39     29.47 o 
   7   4   7       20.66       20.93     11.55 o 
   8   4   7        9.92       -3.23      9.50 o 
   9   4   7     1426.21     1418.94     39.40 o 
  10   4   7       91.22       92.02     14.87 o 
  11   4   7        2.60        6.95     10.95 o 
  12   4   7     1402.78     1299.45     46.64 o 
  13   4   7      612.27      545.28     32.49 o 
  14   4   7     3118.64     3082.55     73.45 o 
  15   4   7      659.39      644.06     41.53 o 
  16   4   7        5.29      -10.74     16.76 o 
  17   4   7      487.98      534.97     58.93 o 
  18   4   7     1023.65     1066.58     59.51 o 
  19   4   7       27.46       23.07     22.31 o 
  20   4   7       29.78       36.76     24.80 o 
  21   4   7      102.46       95.95     29.96 o 
  22   4   7      122.57       56.54     27.07 o 
  23   4   7      213.29      101.62     34.19 o 
  24   4   7      108.75       89.02     35.17 o 
  25   4   7      903.16     1027.01     73.49 o 
  26   4   7       39.51       97.05     40.17 o 
  27   4   7      141.97      224.38     54.41 o 
  28   4   7       94.53      -38.11     59.88 o 
 -34   5   7     1139.21     1253.22    110.90 o 
 -33   5   7        3.37       45.56     42.89 o 
 -32   5   7      134.48       80.63     46.83 o 
 -31   5   7      691.16      664.52     95.70 o 
 -30   5   7        0.06       -3.15     35.50 o 
 -29   5   7       26.84       16.73     32.56 o 
 -28   5   7      151.12      107.54     39.64 o 
 -27   5   7       11.52       16.29     24.56 o 
 -26   5   7      860.44      812.78     51.94 o 
 -25   5   7      790.60      867.35     59.26 o 
 -24   5   7      218.13      179.11     31.11 o 
 -23   5   7     6733.66     7191.81    149.43 o 
 -22   5   7      772.01      781.41     53.68 o 
 -21   5   7     2708.70     2600.00     85.11 o 
 -20   5   7      449.45      419.92     39.83 o 
 -19   5   7      183.73      140.28     26.67 o 
 -18   5   7     1647.72     1608.56     64.11 o 
 -17   5   7        0.89       -8.65     16.08 o 
 -16   5   7        3.03        0.83     15.34 o 
 -15   5   7        0.53       31.09     17.36 o 
 -14   5   7      467.49      417.39     33.57 o 
 -13   5   7      307.27      306.88     28.88 o 
 -12   5   7      819.01      863.82     39.65 o 
 -11   5   7      333.59      381.58     28.66 o 
 -10   5   7      412.54      457.82     29.68 o 
  -9   5   7      943.96      898.33     36.37 o 
  -8   5   7      374.74      392.92     23.81 o 
  -7   5   7      644.75      677.73     30.99 o 
  -6   5   7     2532.69     2580.05     49.41 o 
  -5   5   7      430.98      512.24     23.62 o 
  -4   5   7      168.63      155.14     15.12 o 
  -3   5   7     1205.57     1070.08     47.19 o 
  -2   5   7        3.52      -10.50     10.74 o 
  -1   5   7     1267.70     1380.27     57.57 o 
   0   5   7      163.04      174.36     17.42 o 
   1   5   7     1318.91     1451.44     36.56 o 
   2   5   7     4119.30     4269.73     67.49 o 
   3   5   7      302.63      224.31     22.35 o 
   4   5   7      626.40      617.35     27.45 o 
   5   5   7        8.81        4.73     10.08 o 
   6   5   7     3372.98     3400.71     90.59 o 
   7   5   7       32.89       38.92     13.01 o 
   8   5   7      975.46      942.87     35.99 o 
   9   5   7      110.64      113.04     17.34 o 
  10   5   7      827.95      828.03     36.86 o 
  11   5   7       36.03       14.89     13.94 o 
  12   5   7      151.57      150.03     20.90 o 
  13   5   7      499.83      457.33     31.95 o 
  14   5   7      388.54      351.75     30.13 o 
  15   5   7      142.47      107.33     21.10 o 
  16   5   7      413.91      425.25     35.91 o 
  17   5   7     1300.49     1262.29     60.56 o 
  18   5   7        1.41        0.42     19.93 o 
  19   5   7     1308.15     1470.90     67.95 o 
  20   5   7      327.48      313.37     38.58 o 
  21   5   7       25.63       29.36     25.68 o 
  22   5   7        3.55       10.58     26.46 o 
  23   5   7       34.35       64.07     34.11 o 
  24   5   7       54.15       33.51     35.11 o 
  25   5   7      500.21      334.79     87.69 o 
  26   5   7      295.02      323.26     60.89 o 
  27   5   7     1500.97     1573.02    114.67 o 
 -32   6   7      251.96      252.42     80.44 o 
 -31   6   7      845.18     1043.64    130.52 o 
 -30   6   7     1192.24     1352.71    140.05 o 
 -29   6   7      222.64      282.14     48.10 o 
 -28   6   7     1545.39     1843.60    122.25 o 
 -27   6   7      146.20      151.07     34.82 o 
 -26   6   7     1016.93      916.07     57.88 o 
 -25   6   7        5.63        9.42     27.10 o 
 -24   6   7       21.43       27.72     27.76 o 
 -23   6   7      225.05      248.09     37.44 o 
 -22   6   7        1.03      -26.51     22.67 o 
 -21   6   7      237.06      178.04     35.74 o 
 -20   6   7      670.94      752.48     54.64 o 
 -19   6   7        0.15       -0.50     20.77 o 
 -18   6   7      879.23      910.02     86.72 o 
 -17   6   7      748.51      727.03     50.13 o 
 -16   6   7     5368.85     5766.48    127.98 o 
 -15   6   7       67.31       34.56     20.23 o 
 -14   6   7     2803.12     2966.87     82.24 o 
 -13   6   7      975.15     1122.04     50.13 o 
 -12   6   7       22.79       41.93     22.68 o 
 -11   6   7      400.92      380.90     36.50 o 
 -10   6   7     1704.84     1937.33     71.49 o 
  -9   6   7     1356.27     1239.05     59.79 o 
  -8   6   7      594.33      560.46     32.71 o 
  -7   6   7       68.26       86.85     16.54 o 
  -6   6   7       97.04      109.99     17.82 o 
  -5   6   7        3.42       12.61     14.82 o 
  -4   6   7     1693.14     1774.90     48.15 o 
  -3   6   7     3633.64     3990.89     76.01 o 
  -2   6   7     3055.59     3129.75     64.42 o 
  -1   6   7      108.30       85.75     17.49 o 
   0   6   7      172.69      128.12     18.56 o 
   1   6   7      701.63      752.93     36.58 o 
   2   6   7     1521.77     1600.81     52.37 o 
   3   6   7      928.15      888.18     41.47 o 
   4   6   7        2.18       10.05     11.64 o 
   5   6   7     2310.93     2351.97     52.69 o 
   6   6   7      677.73      733.29     36.45 o 
   7   6   7     1071.77     1077.46     39.39 o 
   8   6   7      191.42      158.55     20.92 o 
   9   6   7      356.28      415.83     36.86 o 
  10   6   7     9905.01    10360.07    148.12 o 
  11   6   7       77.90       63.81     18.61 o 
  12   6   7      293.42      252.86     28.02 o 
  13   6   7      957.17     1013.41     46.54 o 
  14   6   7       14.81       20.70     18.37 o 
  15   6   7       62.97       43.78     21.72 o 
  16   6   7      897.81      973.61     53.26 o 
  17   6   7       88.45       74.87     23.08 o 
  18   6   7     3359.01     3824.50    104.59 o 
  19   6   7      105.71       70.03     29.15 o 
  20   6   7       44.42       38.51     27.67 o 
  21   6   7      503.97      624.66     71.70 o 
  22   6   7        9.05       15.08     40.19 o 
  23   6   7      189.36      131.47     46.09 o 
  24   6   7     1037.23     1198.03     99.19 o 
  25   6   7      106.98       76.97     42.47 o 
 -30   7   7        2.91        3.21     38.22 o 
 -29   7   7        3.10        8.57     38.11 o 
 -28   7   7      485.92      466.44    107.75 o 
 -27   7   7        1.92        7.63     34.60 o 
 -26   7   7       57.65       17.88     35.48 o 
 -25   7   7      316.60      245.27     54.01 o 
 -24   7   7       16.46       57.53     29.70 o 
 -23   7   7      494.99      498.34     50.35 o 
 -22   7   7       57.21       42.39     29.82 o 
 -21   7   7      677.52      703.31     72.34 o 
 -20   7   7       19.27      -15.49     23.45 o 
 -19   7   7      139.61      140.13     32.18 o 
 -18   7   7     1704.90     1736.56     78.34 o 
 -17   7   7     1173.72     1192.79     84.59 o 
 -16   7   7      948.50     1107.57     64.17 o 
 -15   7   7      202.45      160.91     28.62 o 
 -14   7   7       34.22       20.44     21.11 o 
 -13   7   7      717.01      773.70     45.75 o 
 -12   7   7      440.56      413.16     35.12 o 
 -11   7   7     1056.20     1037.01     85.83 o 
 -10   7   7      866.74      908.90     58.32 o 
  -9   7   7      487.04      476.66     45.46 o 
  -8   7   7     4890.71     4994.63    128.29 o 
  -7   7   7      407.73      352.79     44.51 o 
  -6   7   7      697.38      754.50     52.94 o 
  -5   7   7        3.20        0.35     21.60 o 
  -4   7   7      100.10      120.26     25.94 o 
  -3   7   7      259.61      291.31     30.82 o 
  -2   7   7       88.76      101.73     22.30 o 
  -1   7   7     1376.94     1562.85     82.60 o 
   0   7   7     1339.96     1497.24     83.40 o 
   1   7   7        1.65       19.47     18.75 o 
   2   7   7       36.81       50.02     21.17 o 
   3   7   7       74.99       86.18     23.52 o 
   4   7   7      306.34      338.05     46.55 o 
   5   7   7      579.33      610.08     42.89 o 
   6   7   7       29.26       56.38     18.03 o 
   7   7   7     3269.85     3486.54    134.38 o 
   8   7   7       29.14       33.51     17.17 o 
   9   7   7        6.85        6.19     16.26 o 
  10   7   7      431.85      451.27     36.22 o 
  11   7   7      241.55      185.26     38.28 o 
  12   7   7     1899.91     1875.97     92.69 o 
  13   7   7      493.20      578.00     43.44 o 
  14   7   7        0.13        0.11     20.35 o 
  15   7   7     2123.42     2300.07     80.65 o 
  16   7   7       44.17       59.16     24.72 o 
  17   7   7        0.00       -1.51     22.75 o 
  18   7   7       22.64        6.15     29.49 o 
  19   7   7       73.88       71.10     37.49 o 
  20   7   7      100.40      138.57     73.51 o 
  21   7   7      135.41      146.68     64.59 o 
  22   7   7       96.56       44.69     41.85 o 
  23   7   7       44.33       74.54     43.86 o 
 -27   8   7      294.65      227.80     48.57 o 
 -26   8   7       60.98       19.07     34.01 o 
 -25   8   7      357.57      285.37     49.44 o 
 -24   8   7      210.98      149.33     37.84 o 
 -23   8   7        8.82       25.87     30.30 o 
 -22   8   7      648.22      624.58     60.78 o 
 -21   8   7       33.11       61.94     32.84 o 
 -20   8   7      757.79      750.07     59.45 o 
 -19   8   7      441.89      439.31     53.69 o 
 -18   8   7     1384.41     1555.21     73.36 o 
 -17   8   7      377.92      314.63     44.09 o 
 -16   8   7      200.23      209.44     33.02 o 
 -15   8   7       15.19       41.72     24.56 o 
 -14   8   7       30.92       46.72     24.72 o 
 -13   8   7       67.54       35.86     24.37 o 
 -12   8   7       52.29       38.77     23.76 o 
 -11   8   7      355.84      403.36     39.74 o 
 -10   8   7     1345.65     1597.17    103.85 o 
  -9   8   7      399.76      344.62     52.26 o 
  -8   8   7     1360.58     1452.62     86.07 o 
  -7   8   7      243.44      237.75     45.19 o 
  -6   8   7     1252.22     1364.33    124.19 o 
  -5   8   7     1623.54     1583.32     69.93 o 
  -4   8   7      305.95      297.12     50.36 o 
  -3   8   7      557.54      544.57     79.38 o 
  -2   8   7      142.88      100.66     36.63 o 
  -1   8   7      771.54      798.97     64.84 o 
   0   8   7     1865.35     2012.66     93.62 o 
   1   8   7      213.12      146.06     38.38 o 
   2   8   7       21.48       39.92     29.28 o 
   3   8   7      142.87       82.35     32.73 o 
   4   8   7      466.07      445.25     52.75 o 
   5   8   7       20.98        6.66     22.12 o 
   6   8   7      110.81       95.00     25.07 o 
   7   8   7        1.53        3.77     20.31 o 
   8   8   7       30.05       -1.74     21.02 o 
   9   8   7      176.38      129.61     23.93 o 
  10   8   7      211.62      186.58     27.53 o 
  11   8   7        4.48       42.54     19.91 o 
  12   8   7      112.68      117.70     25.27 o 
  13   8   7      639.19      552.89     44.20 o 
  14   8   7      965.27     1039.53     75.04 o 
  15   8   7      130.57      134.07     37.05 o 
  16   8   7        0.05        4.88     30.14 o 
  17   8   7       92.21      107.61     39.01 o 
  18   8   7        8.34       46.01     34.70 o 
  19   8   7      718.77      735.92     71.78 o 
  20   8   7      205.56      145.87     47.55 o 
 -22   9   7       51.04      109.50     35.79 o 
 -21   9   7        9.54       41.94     29.45 o 
 -20   9   7       44.27       22.55     39.30 o 
 -19   9   7       34.72       71.38     35.03 o 
 -18   9   7     1115.40     1149.96     95.96 o 
 -17   9   7      140.84      111.78     37.12 o 
 -16   9   7      392.55      358.63     74.13 o 
 -15   9   7     1733.09     2002.59    107.52 o 
 -14   9   7      320.05      281.54     75.27 o 
 -13   9   7      710.14      712.08     52.37 o 
 -12   9   7       23.06       64.90     42.99 o 
 -11   9   7       19.37       13.25     45.92 o 
 -10   9   7      369.61      422.25     68.96 o 
  -9   9   7      293.61      237.80     89.75 o 
  -8   9   7      121.17      113.83     39.55 o 
  -7   9   7     1277.27     1263.84     80.77 o 
  -6   9   7        0.10        8.13     31.00 o 
  -5   9   7      316.56      262.44     60.61 o 
  -4   9   7      203.41      173.57     54.96 o 
  -3   9   7      346.94      197.98     43.57 o 
  -2   9   7        0.58       12.20     27.88 o 
  -1   9   7      439.43      378.31     50.95 o 
   0   9   7        2.93       27.03     32.35 o 
   1   9   7       34.81       60.35     31.29 o 
   2   9   7      328.27      353.79     48.62 o 
   3   9   7       89.53       63.14     35.30 o 
   4   9   7       92.08       69.58     35.04 o 
   5   9   7      517.53      438.35     55.74 o 
   6   9   7       30.71       62.07     34.70 o 
   7   9   7      279.04      284.39     39.82 o 
   8   9   7      307.15      263.75     53.50 o 
   9   9   7     1061.19     1021.78     72.54 o 
  10   9   7       11.91       21.41     37.14 o 
  11   9   7       19.25       75.31     42.82 o 
  12   9   7        1.07        1.12     45.97 o 
  13   9   7       72.76       31.47     39.18 o 
  14   9   7      227.60      242.94     76.42 o 
  15   9   7       63.96      103.58     35.37 o 
 -17  10   7        0.05       59.47     37.58 o 
 -16  10   7       27.13       23.39     85.56 o 
 -15  10   7      164.62      187.88     38.68 o 
 -14  10   7      116.59      131.83     50.93 o 
 -13  10   7      519.16      308.75    127.21 o 
 -12  10   7      188.91      270.73    126.08 o 
 -11  10   7       47.94      126.31     94.62 o 
 -10  10   7      306.62       47.54     90.77 o 
  -9  10   7       60.53      134.68     83.07 o 
  -8  10   7      386.28      261.67    107.75 o 
  -7  10   7      122.16      107.35    150.19 o 
  -6  10   7       83.75       14.28     83.98 o 
  -5  10   7       36.57       29.10     49.00 o 
  -4  10   7      145.51      118.00     60.68 o 
  -3  10   7        5.44        4.91     44.35 o 
  -2  10   7       62.24       58.56     50.69 o 
  -1  10   7      108.47      119.03     41.79 o 
   0  10   7      471.05      399.12     56.62 o 
   1  10   7        7.51      -15.98     33.41 o 
   2  10   7       16.92       32.59     37.53 o 
   3  10   7      452.40      334.17     66.56 o 
   4  10   7      193.34      157.20     44.41 o 
   5  10   7        7.42       17.55     35.49 o 
   6  10   7        8.34      -10.30     35.40 o 
   7  10   7      144.17      117.63     50.90 o 
   8  10   7        2.27       29.72     40.06 o 
   9  10   7       43.43       50.34     41.63 o 
  10  10   7        1.87      130.98     50.82 o 
 -38   0   8      129.48      183.80    131.06 o 
 -37   0   8       37.95       18.34    100.73 o 
 -36   0   8     1443.88     2048.77    248.32 o 
 -35   0   8     1882.54     2034.51    246.96 o 
 -34   0   8      137.40      239.26    112.73 o 
 -33   0   8      246.22      221.61    111.59 o 
 -32   0   8     1989.51     1931.97    226.59 o 
 -31   0   8     3933.88     4290.86    167.01 o 
 -30   0   8     1107.37     1070.17    141.25 o 
 -29   0   8     2216.14     2101.57    111.77 o 
 -28   0   8      134.13      163.06     40.10 o 
 -27   0   8     1541.55     1426.24     82.26 o 
 -26   0   8      535.68      586.36    109.77 o 
 -25   0   8     2704.66     2590.87     94.37 o 
 -24   0   8     1766.93     1876.18     68.08 o 
 -23   0   8      115.93      121.69     22.00 o 
 -22   0   8      334.57      267.18     38.28 o 
 -21   0   8     8262.66     7928.26    140.43 o 
 -20   0   8      364.81      337.17     29.60 o 
 -19   0   8     1377.53     1451.97     54.99 o 
 -18   0   8     2132.25     2194.19     52.38 o 
 -17   0   8    11774.99    11727.80    194.72 o 
 -16   0   8    15518.16    15067.86    235.78 o 
 -15   0   8      714.74      880.34     46.16 o 
 -14   0   8     7400.06     7325.97    129.65 o 
 -13   0   8     7056.32     6922.95    122.51 o 
 -12   0   8    28914.53    28719.33    365.62 o 
 -11   0   8     9333.10     9204.67    137.09 o 
 -10   0   8     2780.37     2746.86     58.29 o 
  -9   0   8     5520.99     5641.79     92.26 o 
  -8   0   8      130.42      116.52     13.42 o 
  -7   0   8    23149.08    23349.02    297.67 o 
  -6   0   8    11039.41    11157.52    170.59 o 
  -5   0   8    54029.21    51999.55   1438.20 o 
  -4   0   8      696.69      671.18     25.32 o 
  -3   0   8    54766.04    52966.79    637.85 o 
  -2   0   8    13534.73    13259.98    181.28 o 
  -1   0   8    23640.38    23345.88    299.19 o 
   0   0   8      427.93      406.35     29.14 o 
   1   0   8     4404.59     4610.00     88.33 o 
   2   0   8     2774.74     2848.34     64.65 o 
   3   0   8    14652.30    14479.54    197.99 o 
   4   0   8    23660.04    23939.14    309.05 o 
   5   0   8     7444.85     7467.37    122.71 o 
   6   0   8    10470.53    10610.05    162.26 o 
   7   0   8      932.51     1091.84     34.91 o 
   8   0   8     9018.26     8815.83    130.83 o 
   9   0   8     8321.78     8358.28    126.98 o 
  10   0   8     1582.13     1548.84     44.09 o 
  11   0   8     5078.94     5293.77    103.48 o 
  12   0   8      829.63      818.13     44.20 o 
  13   0   8     3810.76     3572.73    112.06 o 
  14   0   8      115.17       49.54     24.43 o 
  15   0   8      100.13       54.25     24.48 o 
  16   0   8     1421.71     1704.88     81.20 o 
  17   0   8      444.08      353.80     86.70 o 
  18   0   8      499.17      600.08    110.24 o 
  19   0   8     1101.33     1198.34    145.10 o 
  20   0   8       37.64       37.80     55.23 o 
  21   0   8     1770.81     1903.91    184.48 o 
  22   0   8      277.03      254.88     91.00 o 
  23   0   8      626.65      762.60    132.65 o 
  24   0   8     2759.47     2847.14    225.00 o 
 -38   1   8      209.83      250.65     99.33 o 
 -37   1   8      191.32      277.87    202.93 o 
 -36   1   8       12.87       61.93     73.25 o 
 -35   1   8        7.57       15.47     34.76 o 
 -34   1   8     2022.09     2034.00    111.86 o 
 -33   1   8      187.00      134.41     64.57 o 
 -32   1   8     1135.41     1130.87     86.33 o 
 -31   1   8      446.93      374.70     56.08 o 
 -30   1   8       53.58       50.60     26.79 o 
 -29   1   8     1577.85     1696.71     78.07 o 
 -28   1   8     1588.19     1590.09     68.97 o 
 -27   1   8      223.15      227.63     31.76 o 
 -26   1   8     1681.49     1662.65     66.24 o 
 -25   1   8      174.84      164.49     25.34 o 
 -24   1   8       20.95       28.23     13.41 o 
 -23   1   8      351.58      281.30     21.66 o 
 -22   1   8      517.17      501.99     25.24 o 
 -21   1   8      232.77      180.15     15.94 o 
 -20   1   8     4087.43     4027.12     74.18 o 
 -19   1   8     2325.70     2303.94     45.45 o 
 -18   1   8     4093.51     4112.85     65.59 o 
 -17   1   8        0.09       10.07      7.91 o 
 -16   1   8        2.13        2.80      7.46 o 
 -15   1   8     7647.63     7831.76     89.68 o 
 -14   1   8      758.87      866.07     23.43 o 
 -13   1   8      997.00      798.62     26.52 o 
 -12   1   8    15565.05    16755.98    171.79 o 
 -11   1   8     5191.97     5753.60     72.60 o 
 -10   1   8       16.31       22.55      7.39 o 
  -9   1   8    19178.37    19813.89    204.99 o 
  -8   1   8      145.37       71.36      9.84 o 
  -7   1   8     2032.16     2580.85     45.95 o 
  -6   1   8     4644.71     4904.88     66.38 o 
  -5   1   8    18652.50    19476.68    204.51 o 
  -4   1   8     5949.93     5838.91    104.72 o 
  -3   1   8    18201.93    18536.00    222.55 o 
  -2   1   8     3860.14     4159.56     63.01 o 
  -1   1   8      814.09     1089.18     26.49 o 
   0   1   8      180.06       95.76     10.84 o 
   1   1   8    23052.66    23417.43    251.65 o 
   2   1   8       99.67      166.47     17.32 o 
   3   1   8     7009.02     7569.43    103.54 o 
   4   1   8    16897.73    17460.45    176.01 o 
   5   1   8      899.83      677.89     20.96 o 
   6   1   8      628.48      727.17     21.07 o 
   7   1   8     5354.17     5424.33     63.01 o 
   8   1   8      606.43      584.74     17.85 o 
   9   1   8       72.40       51.38      9.39 o 
  10   1   8     1868.67     1824.87     32.38 o 
  11   1   8     1457.31     1449.49     55.80 o 
  12   1   8     2449.76     2412.58     75.55 o 
  13   1   8     1826.01     1896.47     58.10 o 
  14   1   8       40.24        6.38     15.94 o 
  15   1   8     1114.04     1065.90     54.10 o 
  16   1   8       36.99       -2.82     20.47 o 
  17   1   8      282.42      281.35     38.42 o 
  18   1   8     1578.96     1497.27     89.36 o 
  19   1   8      564.78      596.51     53.52 o 
  20   1   8     1268.11     1158.54     95.56 o 
  21   1   8      446.85      335.20     56.31 o 
  22   1   8       48.93       42.39     41.52 o 
  23   1   8     1141.76     1179.10    164.79 o 
  24   1   8      211.32      150.53     83.30 o 
  25   1   8      192.70      175.43     85.11 o 
  26   1   8     1223.62     1432.63    183.12 o 
  27   1   8      133.41      171.58     63.15 o 
  28   1   8       88.51      127.89     57.04 o 
  29   1   8       41.93      193.08     67.68 o 
  30   1   8       94.74       50.48     57.50 o 
 -37   2   8       38.49       -1.26     43.79 o 
 -36   2   8      635.87      824.92     89.35 o 
 -35   2   8     1364.79     1533.52    108.78 o 
 -34   2   8       16.76       60.30     44.96 o 
 -33   2   8     2437.36     2788.02    157.94 o 
 -32   2   8      826.04      788.81     66.80 o 
 -31   2   8      211.62      122.16     31.66 o 
 -30   2   8      153.74      103.15     28.62 o 
 -29   2   8      505.89      534.05     70.11 o 
 -28   2   8      889.16      935.61     56.81 o 
 -27   2   8       45.54       24.38     20.40 o 
 -26   2   8      424.17      449.66     56.58 o 
 -25   2   8     3210.50     2931.53    135.75 o 
 -24   2   8     3289.80     3137.39     86.69 o 
 -23   2   8     1455.83     1500.10     54.65 o 
 -22   2   8     3225.62     3181.67    103.61 o 
 -21   2   8      213.10      224.91     26.79 o 
 -20   2   8     2581.44     2502.83     56.38 o 
 -19   2   8     1631.41     1602.41     43.90 o 
 -18   2   8      878.88      824.94     34.57 o 
 -17   2   8      593.63      624.34     24.60 o 
 -16   2   8      364.96      395.61     20.68 o 
 -15   2   8       94.45       99.97     12.49 o 
 -14   2   8     1657.24     1607.08     35.92 o 
 -13   2   8      714.12      742.49     25.94 o 
 -12   2   8        3.41       14.95      8.53 o 
 -11   2   8     9731.91     9560.97    119.92 o 
 -10   2   8     3072.53     3091.73     52.18 o 
  -9   2   8     2242.56     2276.61     46.44 o 
  -8   2   8      174.59      118.30     10.50 o 
  -7   2   8      436.25      434.19     20.50 o 
  -6   2   8    14862.56    14661.17    161.09 o 
  -5   2   8      160.61      205.73     13.88 o 
  -4   2   8    38555.50    39210.17    418.93 o 
  -3   2   8      197.35      217.52     12.72 o 
  -2   2   8    15837.41    15443.07    208.15 o 
  -1   2   8      225.33      201.57     21.17 o 
   0   2   8      108.35       59.08     10.64 o 
   1   2   8      726.21      736.81     27.39 o 
   2   2   8     3839.77     3926.82     74.13 o 
   3   2   8     3898.42     3667.39     56.54 o 
   4   2   8      175.24      152.72      9.94 o 
   5   2   8     4031.36     3931.38     49.41 o 
   6   2   8     2217.12     2041.03     33.35 o 
   7   2   8     1548.17     1580.85     31.18 o 
   8   2   8     2724.45     2716.34     43.19 o 
   9   2   8       26.88       25.02      9.45 o 
  10   2   8     3998.73     3724.24     76.55 o 
  11   2   8      645.07      673.29     26.66 o 
  12   2   8     1394.49     1423.23     41.50 o 
  13   2   8       62.08       19.86     12.43 o 
  14   2   8     2207.31     2183.61     61.00 o 
  15   2   8     1287.94     1429.26     51.15 o 
  16   2   8     2271.28     2200.93     59.49 o 
  17   2   8     3180.06     3191.48     74.14 o 
  18   2   8       95.70       55.42     22.17 o 
  19   2   8      360.28      301.57     43.19 o 
  20   2   8      407.14      373.96     46.65 o 
  21   2   8      248.02      155.78     61.75 o 
  22   2   8      781.28      710.07     59.13 o 
  23   2   8     1491.67     1512.86     93.04 o 
  24   2   8      161.49      133.29     38.48 o 
  25   2   8     3868.80     4313.43    154.60 o 
  26   2   8        2.66       32.41     37.10 o 
  27   2   8      506.77      588.95     75.87 o 
  28   2   8      576.51      616.15     94.17 o 
  29   2   8       40.27       59.31     56.82 o 
 -37   3   8       88.13       55.61     62.87 o 
 -36   3   8        9.13        7.22     51.95 o 
 -35   3   8       94.71       66.93     58.51 o 
 -34   3   8       42.64       80.34     44.77 o 
 -33   3   8      230.70      179.11     40.09 o 
 -32   3   8      262.01      235.43     48.35 o 
 -31   3   8        0.02       14.86     25.86 o 
 -30   3   8      630.40      678.88     55.56 o 
 -29   3   8       38.70        4.85     22.27 o 
 -28   3   8      147.52      115.56     29.00 o 
 -27   3   8      517.96      588.64     48.38 o 
 -26   3   8        3.91       23.13     17.92 o 
 -25   3   8     1161.97     1166.09     55.64 o 
 -24   3   8       30.47       23.80     18.99 o 
 -23   3   8      252.53      224.73     25.00 o 
 -22   3   8       41.48       24.39     15.28 o 
 -21   3   8      141.61      145.50     21.56 o 
 -20   3   8      472.83      419.58     33.37 o 
 -19   3   8     2282.78     2309.43     59.05 o 
 -18   3   8     7627.78     7416.20    110.04 o 
 -17   3   8     1053.91     1109.64     35.49 o 
 -16   3   8     6030.23     6165.92     89.12 o 
 -15   3   8     4116.21     4065.74     67.13 o 
 -14   3   8      577.92      485.28     23.95 o 
 -13   3   8     2003.08     1932.82     51.64 o 
 -12   3   8     1760.29     2025.83     46.36 o 
 -11   3   8    12251.23    12750.35    160.68 o 
 -10   3   8      148.92      127.94     16.64 o 
  -9   3   8      755.74      711.51     30.20 o 
  -8   3   8     4154.94     4330.69     71.59 o 
  -7   3   8     1173.82     1265.63     33.09 o 
  -6   3   8     9935.50    10518.67    125.31 o 
  -5   3   8        0.13        8.82      8.07 o 
  -4   3   8     8049.42     7478.69    102.85 o 
  -3   3   8     1370.28     1473.73     41.23 o 
  -2   3   8     5023.73     5286.44    120.38 o 
  -1   3   8      613.65      507.80     16.76 o 
   0   3   8     7218.39     7287.56     81.62 o 
   1   3   8     5143.68     5062.42     63.16 o 
   2   3   8     1642.09     1555.55     35.56 o 
   3   3   8    14420.01    14476.53    142.53 o 
   4   3   8     5008.78     5372.23     65.26 o 
   5   3   8      119.75       88.38     10.15 o 
   6   3   8     1426.38     1313.21     31.18 o 
   7   3   8      563.73      516.46     25.50 o 
   8   3   8     7215.89     6921.06     97.86 o 
   9   3   8     1026.54     1010.49     34.43 o 
  10   3   8     7680.95     7476.11    106.11 o 
  11   3   8      663.71      675.68     31.61 o 
  12   3   8     1133.76     1197.60     47.01 o 
  13   3   8      318.26      293.83     20.33 o 
  14   3   8      723.31      697.33     29.22 o 
  15   3   8      733.66      678.48     35.48 o 
  16   3   8     3198.16     3298.32     81.32 o 
  17   3   8       92.17       88.72     17.86 o 
  18   3   8      962.12     1029.54     44.17 o 
  19   3   8      204.67      187.14     29.60 o 
  20   3   8        0.02       29.02     18.04 o 
  21   3   8      411.09      420.17     34.59 o 
  22   3   8       30.63       18.65     18.81 o 
  23   3   8        7.39       16.25     20.20 o 
  24   3   8      456.16      287.85     61.37 o 
  25   3   8      138.00      125.04     63.54 o 
  26   3   8      227.73      327.57     82.56 o 
  27   3   8       49.18       13.98     58.97 o 
  28   3   8        5.12      -43.23     54.76 o 
  29   3   8       41.03       96.43     82.62 o 
 -36   4   8       12.68       67.68     50.44 o 
 -35   4   8      116.70      183.86     59.43 o 
 -34   4   8     2115.13     2220.13    133.91 o 
 -33   4   8      235.99      363.38     72.49 o 
 -32   4   8      274.19      291.73     58.08 o 
 -31   4   8       58.34       13.49     33.55 o 
 -30   4   8      525.68      574.56     53.96 o 
 -29   4   8      432.54      432.86     50.65 o 
 -28   4   8      554.96      541.13     61.02 o 
 -27   4   8      672.05      633.19     56.86 o 
 -26   4   8     1329.07     1429.50     60.74 o 
 -25   4   8     1925.14     2155.86     67.25 o 
 -24   4   8       24.38        6.70     26.37 o 
 -23   4   8     1351.51     1250.71     60.76 o 
 -22   4   8      693.30      665.13     42.44 o 
 -21   4   8        2.07        6.00     15.84 o 
 -20   4   8      828.39      767.05     47.89 o 
 -19   4   8     1109.08     1129.25     54.38 o 
 -18   4   8      152.46      151.83     24.33 o 
 -17   4   8        3.37        7.21     15.17 o 
 -16   4   8        4.63       12.24     13.08 o 
 -15   4   8     5647.11     5612.03     99.45 o 
 -14   4   8     5167.64     5123.41     92.29 o 
 -13   4   8     2399.92     2568.54     72.99 o 
 -12   4   8       25.71       10.23     14.99 o 
 -11   4   8     2784.01     2765.12     68.75 o 
 -10   4   8     5232.45     5166.07     99.10 o 
  -9   4   8       53.93       39.54     13.09 o 
  -8   4   8     1935.61     1963.98     50.65 o 
  -7   4   8        0.04       17.60     11.54 o 
  -6   4   8      809.91      847.50     33.35 o 
  -5   4   8       12.50       18.07     11.84 o 
  -4   4   8       14.51       10.87     10.52 o 
  -3   4   8        6.97       -4.05      8.79 o 
  -2   4   8     1184.10     1191.53     33.78 o 
  -1   4   8       72.74       66.35     12.15 o 
   0   4   8       47.60       41.16     11.25 o 
   1   4   8       66.95       60.85      9.79 o 
   2   4   8     1719.95     1704.95     33.68 o 
   3   4   8     2813.78     2848.88     46.06 o 
   4   4   8      886.12      883.96     26.75 o 
   5   4   8     1491.33     1485.98     37.59 o 
   6   4   8     9827.65     9840.34    119.80 o 
   7   4   8     3903.89     3865.66     65.45 o 
   8   4   8      326.89      264.86     20.91 o 
   9   4   8     1816.44     1786.86     44.86 o 
  10   4   8      102.66       60.26     14.80 o 
  11   4   8       15.53       -5.09     11.72 o 
  12   4   8      737.10      718.53     41.91 o 
  13   4   8     3331.02     3415.67     78.59 o 
  14   4   8     2442.55     2363.44     65.49 o 
  15   4   8     6583.38     6578.15    120.36 o 
  16   4   8      442.37      421.01     41.33 o 
  17   4   8      285.76      237.97     30.91 o 
  18   4   8        0.60       38.24     21.18 o 
  19   4   8       35.90       21.66     25.41 o 
  20   4   8       51.35       33.85     23.48 o 
  21   4   8     1444.44     1437.16     70.56 o 
  22   4   8      527.00      506.27     47.73 o 
  23   4   8      109.81       80.99     31.86 o 
  24   4   8       23.66       44.45     30.26 o 
  25   4   8      921.11      993.07     76.56 o 
  26   4   8      414.98      472.79     70.00 o 
  27   4   8        0.44       21.96     50.13 o 
  28   4   8      537.27      615.76     95.86 o 
 -34   5   8      419.74      534.97     92.96 o 
 -33   5   8       20.39       68.82     60.87 o 
 -32   5   8      564.79      503.75    150.17 o 
 -31   5   8        0.14      -27.90     37.56 o 
 -30   5   8       31.43       14.90     35.10 o 
 -29   5   8      840.55      807.11     84.78 o 
 -28   5   8      580.55      710.20     87.50 o 
 -27   5   8       48.12       45.14     24.90 o 
 -26   5   8      364.02      442.85     43.83 o 
 -25   5   8      391.14      334.83     38.31 o 
 -24   5   8     2549.33     2753.67     85.97 o 
 -23   5   8      250.46      272.81     36.68 o 
 -22   5   8      103.79       71.76     35.95 o 
 -21   5   8     1253.49     1303.66    111.43 o 
 -20   5   8     2316.24     2466.50     81.56 o 
 -19   5   8     1289.21     1312.76     61.57 o 
 -18   5   8     1881.81     1908.99     69.49 o 
 -17   5   8      147.89      134.39     25.20 o 
 -16   5   8     1746.95     1753.81     63.66 o 
 -15   5   8       43.77       34.76     19.64 o 
 -14   5   8      769.20      825.23     40.58 o 
 -13   5   8      673.35      680.15     50.69 o 
 -12   5   8      478.82      524.30     33.48 o 
 -11   5   8       39.67       20.58     16.38 o 
 -10   5   8     4496.76     4317.86     87.23 o 
  -9   5   8     1253.48     1261.15     43.19 o 
  -8   5   8      185.98      158.02     22.31 o 
  -7   5   8     2669.37     2893.68     57.25 o 
  -6   5   8     5009.08     5309.08     77.50 o 
  -5   5   8      347.01      317.15     22.06 o 
  -4   5   8     1112.33     1203.97     39.24 o 
  -3   5   8      199.27      205.43     21.46 o 
  -2   5   8     7897.20     8049.35    115.51 o 
  -1   5   8     3953.11     3973.81     72.88 o 
   0   5   8       96.69       32.97     14.14 o 
   1   5   8       17.66       11.10     13.21 o 
   2   5   8     2257.05     2206.19     44.32 o 
   3   5   8        0.40        9.45      9.62 o 
   4   5   8     1487.64     1622.83     41.14 o 
   5   5   8      700.72      749.13     35.46 o 
   6   5   8     1118.94     1061.41     37.17 o 
   7   5   8        3.21        5.02     10.68 o 
   8   5   8      131.13      101.07     17.64 o 
   9   5   8       25.75       32.36     13.94 o 
  10   5   8        8.95       25.30     15.13 o 
  11   5   8      569.05      562.32     34.34 o 
  12   5   8      225.42      213.96     24.08 o 
  13   5   8     4561.54     4646.17     91.63 o 
  14   5   8        0.09       -5.18     15.27 o 
  15   5   8      708.13      707.99     44.23 o 
  16   5   8     3526.75     3436.44     92.55 o 
  17   5   8       63.31       67.51     22.30 o 
  18   5   8      152.22       69.92     24.30 o 
  19   5   8      125.32       89.79     27.85 o 
  20   5   8       19.29        8.28     24.66 o 
  21   5   8     1119.56     1239.85     69.75 o 
  22   5   8     1397.52     1615.62     80.06 o 
  23   5   8      588.91      634.53     73.55 o 
  24   5   8        4.19       18.27     35.86 o 
  25   5   8        0.06        3.83     36.78 o 
  26   5   8      739.53      885.84     92.36 o 
 -32   6   8     1142.70     1194.08    137.59 o 
 -31   6   8      565.45      570.46    101.49 o 
 -30   6   8       67.01      -27.29     62.25 o 
 -29   6   8      977.47     1023.46     73.09 o 
 -28   6   8      123.83       79.38     34.90 o 
 -27   6   8        8.45       17.98     31.17 o 
 -26   6   8      718.41      661.92     58.85 o 
 -25   6   8      791.76      897.33     66.55 o 
 -24   6   8      103.39       82.83     33.19 o 
 -23   6   8      581.48      616.38     57.17 o 
 -22   6   8      286.14      276.77     47.70 o 
 -21   6   8      100.85       96.32     28.61 o 
 -20   6   8      573.88      527.40     50.66 o 
 -19   6   8       12.35        4.98     21.47 o 
 -18   6   8       31.74        2.27     20.61 o 
 -17   6   8       25.35       18.27     21.07 o 
 -16   6   8      542.24      516.08     41.05 o 
 -15   6   8        4.29       -2.55     18.75 o 
 -14   6   8     1763.31     1739.53     64.05 o 
 -13   6   8      106.26      118.09     30.07 o 
 -12   6   8     2679.68     2852.51     86.23 o 
 -11   6   8      735.91      802.14     50.00 o 
 -10   6   8       49.00       39.51     19.08 o 
  -9   6   8     2006.33     1987.87     78.84 o 
  -8   6   8      557.17      546.95     35.10 o 
  -7   6   8       96.31       90.75     20.18 o 
  -6   6   8     1115.42     1121.91     42.72 o 
  -5   6   8      478.69      485.86     38.61 o 
  -4   6   8     1822.89     1912.68     55.14 o 
  -3   6   8        8.08        8.40     16.64 o 
  -2   6   8      745.01      754.08     39.12 o 
  -1   6   8     1644.69     1673.46     53.34 o 
   0   6   8      297.01      281.69     27.43 o 
   1   6   8      337.09      393.71     43.50 o 
   2   6   8      564.99      590.75     37.41 o 
   3   6   8      139.65      140.80     18.76 o 
   4   6   8      197.59      193.40     21.22 o 
   5   6   8      182.93      174.85     19.81 o 
   6   6   8       64.24       76.57     16.94 o 
   7   6   8      155.48       95.16     32.17 o 
   8   6   8       30.29       -0.17     14.90 o 
   9   6   8       99.33       93.98     19.13 o 
  10   6   8      822.39      916.35     54.55 o 
  11   6   8        0.41       -8.57     14.69 o 
  12   6   8      368.03      387.34     32.91 o 
  13   6   8      142.46      163.25     25.68 o 
  14   6   8      108.68       58.81     22.05 o 
  15   6   8      113.51      109.66     24.28 o 
  16   6   8      336.37      337.11     39.16 o 
  17   6   8       44.04       46.26     26.11 o 
  18   6   8       22.06       38.80     26.55 o 
  19   6   8     1098.00     1098.13     65.74 o 
  20   6   8      593.00      658.86     61.99 o 
  21   6   8       60.14       35.72     36.60 o 
  22   6   8       39.54        6.66     44.01 o 
  23   6   8      373.80      376.99     64.68 o 
  24   6   8     2586.51     2879.64    145.07 o 
 -30   7   8      342.57      388.79     87.69 o 
 -29   7   8      151.11       99.10     46.81 o 
 -28   7   8       14.12      -27.99     42.64 o 
 -27   7   8        7.96       69.89     37.37 o 
 -26   7   8        0.04      -19.60     30.08 o 
 -25   7   8      457.41      390.79     69.03 o 
 -24   7   8      943.49     1160.66     76.34 o 
 -23   7   8     2001.43     2195.75     99.03 o 
 -22   7   8      933.79      812.90     66.30 o 
 -21   7   8     1463.77     1628.28     83.68 o 
 -20   7   8        0.02       22.63     22.55 o 
 -19   7   8      807.15      828.87     77.20 o 
 -18   7   8      230.64      228.01     39.67 o 
 -17   7   8      564.01      600.90     64.37 o 
 -16   7   8       36.27       10.55     23.00 o 
 -15   7   8     3997.95     4063.56    130.98 o 
 -14   7   8     1121.26     1241.34     57.42 o 
 -13   7   8        8.10       33.13     21.02 o 
 -12   7   8     1217.05     1268.08     70.26 o 
 -11   7   8        3.22       30.60     30.59 o 
 -10   7   8     5409.78     5747.48    192.37 o 
  -9   7   8      999.52      984.11     79.53 o 
  -8   7   8       92.07       45.53     30.25 o 
  -7   7   8     1075.22     1043.25     69.44 o 
  -6   7   8       45.55       18.81     23.56 o 
  -5   7   8      375.03      388.28     37.52 o 
  -4   7   8      480.95      464.74     70.94 o 
  -3   7   8      164.81      144.47     27.99 o 
  -2   7   8      979.67      976.63     52.79 o 
  -1   7   8        9.32       32.22     21.33 o 
   0   7   8      850.93     1030.14     54.26 o 
   1   7   8      375.03      312.56     31.70 o 
   2   7   8     3920.84     4138.37     98.60 o 
   3   7   8     1026.19     1069.18     61.04 o 
   4   7   8       58.97       16.43     17.46 o 
   5   7   8       59.19       46.90     23.66 o 
   6   7   8     1653.37     1887.10     59.39 o 
   7   7   8       13.03        8.05     16.44 o 
   8   7   8      627.15      686.87     56.90 o 
   9   7   8       29.53      -12.16     16.58 o 
  10   7   8      296.17      255.27     28.80 o 
  11   7   8     1989.30     1995.78     66.32 o 
  12   7   8       38.65       44.05     22.33 o 
  13   7   8       46.89       23.54     22.63 o 
  14   7   8        0.86        7.92     21.05 o 
  15   7   8      349.18      377.26     39.07 o 
  16   7   8       36.48       46.66     24.55 o 
  17   7   8        1.05       19.67     32.97 o 
  18   7   8      948.72      979.21     87.25 o 
  19   7   8      190.13      120.84     42.86 o 
  20   7   8     1413.97     1626.12    111.82 o 
  21   7   8        9.18       27.25     36.90 o 
  22   7   8       30.03      -36.42     32.02 o 
 -27   8   8      510.07      497.96     71.23 o 
 -26   8   8      151.85       92.84     43.57 o 
 -25   8   8       71.37       86.58     38.79 o 
 -24   8   8      673.44      619.55    102.07 o 
 -23   8   8      156.66      130.63     38.33 o 
 -22   8   8      183.46      134.16     41.28 o 
 -21   8   8      891.93      920.57    104.16 o 
 -20   8   8      248.58      208.15     36.89 o 
 -19   8   8      349.00      343.34     43.07 o 
 -18   8   8      315.74      214.99     46.30 o 
 -17   8   8      742.13      745.87     53.21 o 
 -16   8   8      430.49      362.69     40.26 o 
 -15   8   8       26.01       39.35     26.99 o 
 -14   8   8      217.43      190.23     35.24 o 
 -13   8   8        0.24      -23.26     24.69 o 
 -12   8   8      112.40       67.93     28.70 o 
 -11   8   8      632.54      736.22     78.93 o 
 -10   8   8        0.38      -54.05     40.86 o 
  -9   8   8       84.59       57.09     37.78 o 
  -8   8   8      118.96      143.19     41.65 o 
  -7   8   8       51.40       17.26     34.11 o 
  -6   8   8       30.14       49.53     35.60 o 
  -5   8   8      149.88       89.02     38.87 o 
  -4   8   8      373.23      379.48     39.65 o 
  -3   8   8      558.41      596.73     45.41 o 
  -2   8   8       90.78       67.94     27.43 o 
  -1   8   8        6.15       -2.80     22.81 o 
   0   8   8     1122.36     1231.50     66.83 o 
   1   8   8      205.65      185.89     37.92 o 
   2   8   8       52.18       55.58     26.77 o 
   3   8   8     1509.89     1505.02     72.05 o 
   4   8   8      274.68      250.92     40.93 o 
   5   8   8        7.50       10.42     21.26 o 
   6   8   8       24.53       61.87     23.66 o 
   7   8   8     1073.17     1298.95     56.14 o 
   8   8   8      386.62      363.85     39.87 o 
   9   8   8      519.20      640.01     45.12 o 
  10   8   8       21.36       19.88     22.30 o 
  11   8   8     1469.36     1585.51     90.94 o 
  12   8   8       34.58       36.87     21.23 o 
  13   8   8       14.19       16.52     26.86 o 
  14   8   8       21.35       52.79     31.12 o 
  15   8   8       84.91       41.64     32.64 o 
  16   8   8      381.97      307.98     51.82 o 
  17   8   8      128.93      134.32     39.73 o 
  18   8   8        0.01      -11.87     31.31 o 
  19   8   8       82.97      106.77     47.53 o 
 -22   9   8      262.05      301.00     50.31 o 
 -21   9   8      306.74      311.19     90.10 o 
 -20   9   8      495.30      500.77     72.97 o 
 -19   9   8        1.35        9.56     31.45 o 
 -18   9   8       38.43       37.20     39.93 o 
 -17   9   8        8.81       66.87     38.45 o 
 -16   9   8      269.96      112.96     41.75 o 
 -15   9   8      412.39      354.79    100.73 o 
 -14   9   8      434.43      531.70     50.15 o 
 -13   9   8      125.27      166.47     34.01 o 
 -12   9   8      356.97      281.24     42.18 o 
 -11   9   8      661.60      689.92     48.35 o 
 -10   9   8        8.24       40.18     47.70 o 
  -9   9   8      603.47      642.27     82.42 o 
  -8   9   8       94.17       64.49     37.57 o 
  -7   9   8        6.82       21.88     34.35 o 
  -6   9   8       16.76       -0.96     31.75 o 
  -5   9   8        0.02       22.53     33.92 o 
  -4   9   8     1233.22     1251.96     81.41 o 
  -3   9   8      281.43      280.91     53.60 o 
  -2   9   8       44.93       77.85     34.60 o 
  -1   9   8     1483.41     1355.05     84.95 o 
   0   9   8      288.07      187.22     41.24 o 
   1   9   8       13.38       46.60     32.04 o 
   2   9   8       15.62       54.45     32.33 o 
   3   9   8      932.12      976.09     77.02 o 
   4   9   8       27.42       12.73     31.98 o 
   5   9   8      514.76      551.64     51.21 o 
   6   9   8        1.50       33.32     26.65 o 
   7   9   8      785.51      786.35     51.96 o 
   8   9   8     2075.42     2078.83    119.54 o 
   9   9   8       57.26       66.42     38.93 o 
  10   9   8     1161.98     1021.40     93.70 o 
  11   9   8      326.43      363.49     63.44 o 
  12   9   8      361.14      308.79     59.89 o 
  13   9   8      691.78      589.54     77.27 o 
  14   9   8       55.36       52.56     40.45 o 
  15   9   8        5.27       52.97     41.70 o 
 -16  10   8      105.38       53.66     59.65 o 
 -15  10   8       59.03       85.34     31.84 o 
 -14  10   8      151.08      144.04     35.35 o 
 -13  10   8       11.25      -26.03     78.77 o 
 -12  10   8       30.66      -38.93     71.98 o 
 -11  10   8       67.97       78.32     92.58 o 
 -10  10   8        0.05       98.69     79.68 o 
  -9  10   8       33.80      129.70     95.98 o 
  -8  10   8      174.42       75.60     85.11 o 
  -7  10   8      378.58      421.30     87.73 o 
  -6  10   8        0.51       32.17     48.47 o 
  -5  10   8      123.87      133.36     65.12 o 
  -4  10   8       22.12       -0.23     44.31 o 
  -3  10   8       12.83       38.33     50.22 o 
  -2  10   8       11.75       25.28     47.91 o 
  -1  10   8       46.76       13.08     34.35 o 
   0  10   8       12.20       53.70     37.37 o 
   1  10   8      859.22      852.44     78.17 o 
   2  10   8      211.57      187.17     47.77 o 
   3  10   8      259.09      239.38     49.97 o 
   4  10   8       34.83       36.31     36.10 o 
   5  10   8       13.17       52.24     38.11 o 
   6  10   8      183.21      227.90     57.07 o 
   7  10   8       59.03      137.86     48.81 o 
   8  10   8      121.63       97.58     48.09 o 
 -38   1   9       13.12       97.31     82.19 o 
 -37   1   9      837.94      699.50    125.73 o 
 -36   1   9      333.98      489.33     69.61 o 
 -35   1   9       34.28       79.59     38.64 o 
 -34   1   9       78.25       60.65     49.94 o 
 -33   1   9      250.21      302.94     79.41 o 
 -32   1   9      139.08      102.23     35.58 o 
 -31   1   9      121.42       54.61     28.29 o 
 -30   1   9       89.88       90.40     27.97 o 
 -29   1   9     1039.09     1058.93     65.20 o 
 -28   1   9      427.60      421.20     40.92 o 
 -27   1   9      992.01     1053.29     57.21 o 
 -26   1   9      113.34       83.68     22.80 o 
 -25   1   9      363.84      372.79     36.55 o 
 -24   1   9      594.64      584.67     31.65 o 
 -23   1   9       17.27       22.88     11.46 o 
 -22   1   9      673.11      702.40     30.81 o 
 -21   1   9     4550.23     4599.17     71.93 o 
 -20   1   9      827.94      842.01     38.57 o 
 -19   1   9      189.21      145.90     17.91 o 
 -18   1   9       75.08       77.47     14.58 o 
 -17   1   9       84.62       78.60     11.89 o 
 -16   1   9     8169.34     8129.48    105.52 o 
 -15   1   9     2132.69     2235.48     42.86 o 
 -14   1   9     1637.17     1511.70     33.22 o 
 -13   1   9    14254.57    14221.20    150.66 o 
 -12   1   9     1017.91     1087.00     29.15 o 
 -11   1   9     5892.20     6125.36     81.31 o 
 -10   1   9        1.79       13.57      7.13 o 
  -9   1   9    19098.93    19243.64    255.60 o 
  -8   1   9     4388.06     4340.67     64.28 o 
  -7   1   9     9640.44     9615.82    106.77 o 
  -6   1   9     1481.70     1334.07     28.01 o 
  -5   1   9     1557.88     1410.24     43.11 o 
  -4   1   9      625.31      608.14     21.42 o 
  -3   1   9     2748.53     2797.35     46.08 o 
  -2   1   9       63.29       74.17      9.80 o 
  -1   1   9      165.57      167.03     12.23 o 
   0   1   9     1247.06     1086.19     26.27 o 
   1   1   9    20072.04    19870.31    203.84 o 
   2   1   9      107.43       83.86     10.23 o 
   3   1   9      500.62      475.87     19.30 o 
   4   1   9     9614.83     9359.13    102.80 o 
   5   1   9    16321.44    16005.50    159.45 o 
   6   1   9     2182.49     2164.46     34.45 o 
   7   1   9        3.50       12.02      7.02 o 
   8   1   9     3677.36     3671.49     45.37 o 
   9   1   9       79.12       62.63     10.39 o 
  10   1   9     1414.80     1298.69     39.44 o 
  11   1   9     1194.87     1212.41     39.39 o 
  12   1   9     4816.46     4997.74     89.96 o 
  13   1   9     2632.08     2728.59     73.61 o 
  14   1   9     2591.99     2496.29     77.87 o 
  15   1   9       12.84       26.05     21.29 o 
  16   1   9      306.49      372.96     42.32 o 
  17   1   9     1449.46     1529.07     76.38 o 
  18   1   9     1005.14     1007.87     65.51 o 
  19   1   9      728.75      843.40     94.33 o 
  20   1   9      324.18      381.06     85.34 o 
  21   1   9        2.46        4.24     35.93 o 
  22   1   9      124.47       74.49     47.10 o 
  23   1   9       22.03       21.68     29.68 o 
  24   1   9       46.41      121.53     40.08 o 
  25   1   9       62.60      116.20     43.15 o 
  26   1   9      485.04      481.18     72.17 o 
  27   1   9      328.12      286.80     76.28 o 
  28   1   9      386.17      178.37     67.68 o 
  29   1   9        2.90       67.91     59.53 o 
 -38   2   9      195.26      194.01     57.14 o 
 -37   2   9      500.14      558.31     77.50 o 
 -36   2   9      582.08      431.70     70.30 o 
 -35   2   9       58.75       80.28     44.24 o 
 -34   2   9      270.52      271.31     98.89 o 
 -33   2   9        0.76        4.49     33.26 o 
 -32   2   9        5.85       15.12     25.44 o 
 -31   2   9        0.14       -5.03     22.19 o 
 -30   2   9      473.47      446.38     45.87 o 
 -29   2   9      577.99      561.57     48.50 o 
 -28   2   9     2794.30     2909.86     91.32 o 
 -27   2   9      190.38      174.35     35.96 o 
 -26   2   9     1425.76     1446.82     65.40 o 
 -25   2   9      619.45      658.60     44.99 o 
 -24   2   9     1493.53     1371.39     70.13 o 
 -23   2   9     1967.59     2014.76     73.11 o 
 -22   2   9       10.33       13.21     15.32 o 
 -21   2   9        0.96        6.43     13.44 o 
 -20   2   9       18.43       12.25     12.46 o 
 -19   2   9     1369.47     1343.26     41.51 o 
 -18   2   9     6954.77     6766.66    101.27 o 
 -17   2   9     1742.61     1837.92     41.92 o 
 -16   2   9     3388.14     3249.13     61.66 o 
 -15   2   9     2520.21     2447.71     47.20 o 
 -14   2   9      279.03      266.83     24.02 o 
 -13   2   9       70.31       61.25     12.09 o 
 -12   2   9     1475.74     1408.81     35.21 o 
 -11   2   9     3441.28     3427.26     60.72 o 
 -10   2   9     4437.92     4492.94     71.92 o 
  -9   2   9     1055.37      997.05     33.82 o 
  -8   2   9     7246.57     7376.60    115.81 o 
  -7   2   9     9228.77     8963.33    137.67 o 
  -6   2   9      406.36      407.56     20.57 o 
  -5   2   9       20.41        9.84      8.72 o 
  -4   2   9     2952.31     2899.98     59.88 o 
  -3   2   9     6247.13     5959.03     97.07 o 
  -2   2   9     7542.00     7502.11    122.89 o 
  -1   2   9     1900.06     1931.48     43.58 o 
   0   2   9     3864.31     3907.62     67.21 o 
   1   2   9     9701.03     9589.82    110.65 o 
   2   2   9     1054.23     1017.35     28.54 o 
   3   2   9     1182.74     1109.06     24.90 o 
   4   2   9     1375.33     1213.61     27.61 o 
   5   2   9      130.56      120.24     10.01 o 
   6   2   9      855.45      867.98     23.77 o 
   7   2   9     3452.42     3407.15     51.05 o 
   8   2   9     1788.33     1694.58     43.23 o 
   9   2   9       44.74       19.97      9.82 o 
  10   2   9     1534.86     1409.46     36.85 o 
  11   2   9      237.02      211.63     19.96 o 
  12   2   9     1008.00      934.56     46.61 o 
  13   2   9      139.45       85.31     19.60 o 
  14   2   9       38.95       31.17     14.29 o 
  15   2   9     2304.57     2465.46     62.95 o 
  16   2   9      379.58      347.25     30.23 o 
  17   2   9       69.32       46.26     20.53 o 
  18   2   9     6006.77     6181.59    124.79 o 
  19   2   9       16.73       42.56     22.92 o 
  20   2   9      293.22      281.59     35.85 o 
  21   2   9      444.13      422.48     56.40 o 
  22   2   9      138.14      139.05     38.40 o 
  23   2   9      733.04      782.15     71.73 o 
  24   2   9      150.77      133.77     56.14 o 
  25   2   9        3.38       59.42     37.52 o 
  26   2   9        2.97       -2.76     35.80 o 
  27   2   9        4.39        0.42     37.91 o 
  28   2   9     1637.41     1448.47    130.38 o 
  29   2   9       79.19      145.55     63.15 o 
 -37   3   9      115.33       98.56     65.93 o 
 -36   3   9       36.23       20.24     51.42 o 
 -35   3   9       78.51       41.89     42.46 o 
 -34   3   9        1.42      -56.92     32.02 o 
 -33   3   9      167.81      211.54     40.88 o 
 -32   3   9      203.30      150.32     41.65 o 
 -31   3   9     1332.68     1347.02     74.50 o 
 -30   3   9       40.14       50.86     26.55 o 
 -29   3   9      155.00      119.49     29.28 o 
 -28   3   9      106.49      115.52     28.43 o 
 -27   3   9     1624.89     1524.05     75.48 o 
 -26   3   9     4516.15     4943.04    130.91 o 
 -25   3   9       40.16       33.01     20.42 o 
 -24   3   9     1604.43     1679.90     67.14 o 
 -23   3   9     2126.81     2167.50     99.86 o 
 -22   3   9        0.53       36.52     16.69 o 
 -21   3   9      110.81       85.13     19.47 o 
 -20   3   9      286.22      292.32     28.22 o 
 -19   3   9     8589.62     8818.68    137.70 o 
 -18   3   9     2761.21     2746.98     60.27 o 
 -17   3   9     6895.05     7050.62    106.21 o 
 -16   3   9       21.03       17.51     11.90 o 
 -15   3   9        2.14       16.67     10.74 o 
 -14   3   9     1256.99     1306.31     46.31 o 
 -13   3   9     1927.64     1955.88     49.90 o 
 -12   3   9      197.70      215.61     25.41 o 
 -11   3   9       23.59       39.07     12.45 o 
 -10   3   9     5820.06     5904.60     89.32 o 
  -9   3   9      704.01      727.70     33.22 o 
  -8   3   9      866.74      820.81     32.20 o 
  -7   3   9     3281.45     3149.77     62.45 o 
  -6   3   9     9166.12     9396.66    122.63 o 
  -5   3   9    10859.64     9933.04    126.95 o 
  -4   3   9      612.01      629.17     25.54 o 
  -3   3   9      166.20      128.36     10.55 o 
  -2   3   9     6607.75     6759.02     85.82 o 
  -1   3   9      173.01      126.85     13.77 o 
   0   3   9      505.98      535.61     28.88 o 
   1   3   9      601.33      665.79     22.55 o 
   2   3   9     4697.02     4716.52     65.38 o 
   3   3   9        9.87       21.32      8.23 o 
   4   3   9      819.75      827.45     24.80 o 
   5   3   9     6677.42     6762.91     87.73 o 
   6   3   9      504.01      520.44     27.12 o 
   7   3   9     9574.15     9580.11    123.68 o 
   8   3   9       78.63       38.07     12.17 o 
   9   3   9     3270.88     3273.80     72.12 o 
  10   3   9      231.27      221.96     20.94 o 
  11   3   9     1149.57     1188.28     41.26 o 
  12   3   9       69.75       51.45     14.87 o 
  13   3   9     1156.87     1209.57     36.05 o 
  14   3   9     2374.34     2363.93     70.90 o 
  15   3   9     1351.74     1355.12     43.20 o 
  16   3   9       40.65       30.50     16.24 o 
  17   3   9      173.84      152.49     23.97 o 
  18   3   9     1855.57     1808.79     56.56 o 
  19   3   9      753.03      758.86     51.94 o 
  20   3   9      943.78      850.10     44.25 o 
  21   3   9     1567.58     1490.18     57.17 o 
  22   3   9     2232.37     2375.32    133.17 o 
  23   3   9       21.64       -3.33     40.30 o 
  24   3   9     1306.89     1442.35    147.25 o 
  25   3   9       24.19       50.58     55.32 o 
  26   3   9        4.38       78.28     64.38 o 
  27   3   9        7.59       55.91     78.77 o 
  28   3   9      371.65      669.80    149.17 o 
 -36   4   9      939.08      974.21    104.03 o 
 -35   4   9      269.39      194.51     54.93 o 
 -34   4   9     2029.34     2106.27    244.62 o 
 -33   4   9       26.76       27.04     46.98 o 
 -32   4   9        4.54      -30.00     32.15 o 
 -31   4   9     1093.56     1139.41     77.82 o 
 -30   4   9       36.11        8.07     26.99 o 
 -29   4   9      403.80      390.48     45.89 o 
 -28   4   9      743.99      628.52     70.97 o 
 -27   4   9       16.73       10.06     23.60 o 
 -26   4   9     1167.17     1178.69     64.89 o 
 -25   4   9     1275.39     1284.91     55.36 o 
 -24   4   9     1103.79     1157.65     51.92 o 
 -23   4   9      380.07      358.49     36.19 o 
 -22   4   9      762.99      761.86     45.36 o 
 -21   4   9      227.50      153.84     24.14 o 
 -20   4   9     1395.02     1373.72     54.86 o 
 -19   4   9      551.21      595.46     42.84 o 
 -18   4   9      764.61      699.11     53.70 o 
 -17   4   9     2474.57     2602.43     70.06 o 
 -16   4   9      176.88      163.12     21.77 o 
 -15   4   9        3.10        8.65     13.04 o 
 -14   4   9      260.15      281.29     37.54 o 
 -13   4   9      197.78      187.60     23.31 o 
 -12   4   9     9127.97     9200.00    155.86 o 
 -11   4   9       55.53       43.74     15.82 o 
 -10   4   9      438.99      468.11     31.26 o 
  -9   4   9      287.43      221.37     21.50 o 
  -8   4   9       98.13       86.61     16.08 o 
  -7   4   9       30.10       20.80     12.29 o 
  -6   4   9     1102.74     1034.73     37.43 o 
  -5   4   9      667.15      706.15     30.17 o 
  -4   4   9      906.50      862.42     30.51 o 
  -3   4   9       95.69       48.30     13.75 o 
  -2   4   9       16.21       -1.34      9.57 o 
  -1   4   9      532.94      529.80     29.37 o 
   0   4   9     2571.53     2656.44     45.91 o 
   1   4   9       42.37       46.57     10.63 o 
   2   4   9     3993.26     4004.77     63.22 o 
   3   4   9        0.25        9.58      8.86 o 
   4   4   9     1214.99     1187.77     35.36 o 
   5   4   9        8.95       13.46      9.94 o 
   6   4   9       47.70       51.01     12.79 o 
   7   4   9      766.32      765.61     36.15 o 
   8   4   9     3563.03     3333.63     66.02 o 
   9   4   9      335.59      326.87     27.03 o 
  10   4   9        1.76        4.15     12.41 o 
  11   4   9     2367.65     2373.98     63.12 o 
  12   4   9     1807.45     1735.19     56.54 o 
  13   4   9      654.38      629.14     38.76 o 
  14   4   9     1287.41     1290.06     59.40 o 
  15   4   9      880.94      763.99     44.40 o 
  16   4   9       67.45       49.08     19.76 o 
  17   4   9      275.83      271.42     31.78 o 
  18   4   9        0.45       -0.09     21.07 o 
  19   4   9        2.03       12.30     24.65 o 
  20   4   9       26.22       22.24     24.85 o 
  21   4   9      122.86       87.47     29.03 o 
  22   4   9       78.38       76.25     31.38 o 
  23   4   9      757.03      769.39     60.09 o 
  24   4   9       88.63      113.66     39.81 o 
  25   4   9      116.29      129.24     58.19 o 
  26   4   9      941.16      864.05    103.82 o 
  27   4   9       12.26      -16.06     49.25 o 
 -34   5   9      372.96      237.36     59.76 o 
 -33   5   9        0.14      -38.36     42.66 o 
 -32   5   9       24.23       13.02     39.92 o 
 -31   5   9     1517.11     1597.03    112.35 o 
 -30   5   9      141.91      126.68     55.88 o 
 -29   5   9      437.80      412.67     53.99 o 
 -28   5   9      122.83      126.88     36.02 o 
 -27   5   9       63.85       86.28     31.76 o 
 -26   5   9        0.09        6.58     23.92 o 
 -25   5   9       31.81       33.80     22.94 o 
 -24   5   9      248.44      220.26     50.39 o 
 -23   5   9     1543.83     1615.67     99.88 o 
 -22   5   9       43.89       42.60     22.88 o 
 -21   5   9     3079.28     3167.98    132.41 o 
 -20   5   9       12.82       21.83     22.40 o 
 -19   5   9        4.12       -2.14     18.52 o 
 -18   5   9      264.57      276.84     32.50 o 
 -17   5   9      436.05      413.30     37.68 o 
 -16   5   9      826.33      952.86     50.13 o 
 -15   5   9      722.86      734.95     40.42 o 
 -14   5   9      118.59      113.58     24.43 o 
 -13   5   9       22.43       33.56     18.67 o 
 -12   5   9      503.19      377.31     32.47 o 
 -11   5   9      914.16      939.65     45.65 o 
 -10   5   9       63.95       66.56     17.20 o 
  -9   5   9     8254.35     8702.04    129.48 o 
  -8   5   9      177.32      150.48     20.84 o 
  -7   5   9     3393.95     3395.44     69.29 o 
  -6   5   9     4349.01     4549.12     81.22 o 
  -5   5   9     1336.22     1511.89     45.05 o 
  -4   5   9     1178.64     1194.52     42.64 o 
  -3   5   9     7103.05     7559.94    120.74 o 
  -2   5   9      250.04      269.44     22.96 o 
  -1   5   9     3371.51     3607.63     75.06 o 
   0   5   9      447.48      375.27     26.44 o 
   1   5   9     3173.20     3295.76     59.95 o 
   2   5   9     2963.14     2921.48     64.68 o 
   3   5   9      838.12      851.13     40.58 o 
   4   5   9      583.32      539.47     28.05 o 
   5   5   9       78.17       67.73     15.24 o 
   6   5   9      659.45      634.21     43.60 o 
   7   5   9      193.58      160.72     20.08 o 
   8   5   9     2431.14     2413.90     59.00 o 
   9   5   9     1118.16     1190.67     58.30 o 
  10   5   9     1926.36     1989.85     56.67 o 
  11   5   9     1005.86      967.07     45.35 o 
  12   5   9      755.71      887.90     45.50 o 
  13   5   9      441.36      416.08     35.23 o 
  14   5   9       46.10       35.93     19.40 o 
  15   5   9       40.03       38.94     19.89 o 
  16   5   9      121.89      132.90     26.43 o 
  17   5   9      151.31      112.20     28.39 o 
  18   5   9       33.50       23.06     23.32 o 
  19   5   9      131.63      116.25     30.35 o 
  20   5   9     1459.04     1570.76     76.63 o 
  21   5   9        9.50       16.56     31.26 o 
  22   5   9        0.85      -28.98     32.94 o 
  23   5   9     1539.83     1590.80    136.78 o 
  24   5   9       90.33      100.85     44.24 o 
  25   5   9       26.10       98.26     43.69 o 
 -32   6   9      501.77      634.47    109.85 o 
 -31   6   9      400.09      436.72     94.47 o 
 -30   6   9      618.23      629.44    105.48 o 
 -29   6   9      204.64      232.56     49.80 o 
 -28   6   9      139.22      137.77     45.30 o 
 -27   6   9        0.09        3.74     30.42 o 
 -26   6   9       10.10       47.53     30.24 o 
 -25   6   9      436.65      452.64     60.97 o 
 -24   6   9        4.03        8.41     25.99 o 
 -23   6   9      228.85      303.39     41.61 o 
 -22   6   9      500.64      440.14     49.47 o 
 -21   6   9     1444.77     1431.01     70.74 o 
 -20   6   9       31.22       32.68     27.24 o 
 -19   6   9       35.43       12.55     22.05 o 
 -18   6   9     2061.27     2034.95    108.45 o 
 -17   6   9      447.47      465.98     42.29 o 
 -16   6   9     1067.68     1125.41     57.72 o 
 -15   6   9       99.03       90.76     25.33 o 
 -14   6   9     2463.19     2652.35     96.10 o 
 -13   6   9     2838.73     2877.25     98.72 o 
 -12   6   9      144.42      125.38     24.96 o 
 -11   6   9      145.87      125.17     30.85 o 
 -10   6   9     2172.68     2207.82     64.32 o 
  -9   6   9     1034.76     1084.89     58.27 o 
  -8   6   9      653.56      599.80     44.29 o 
  -7   6   9      443.00      439.76     38.98 o 
  -6   6   9     5419.07     5851.37    111.89 o 
  -5   6   9      730.26      807.95     41.86 o 
  -4   6   9      215.92      201.74     29.18 o 
  -3   6   9       89.08      103.06     21.96 o 
  -2   6   9     4222.59     4589.16     95.56 o 
  -1   6   9        0.00       15.24     19.82 o 
   0   6   9     9337.71     9901.81    164.15 o 
   1   6   9     1908.09     1755.61     61.04 o 
   2   6   9      351.41      326.44     24.24 o 
   3   6   9     4009.17     4306.16     84.39 o 
   4   6   9      392.17      351.34     30.70 o 
   5   6   9        7.61       10.30     15.79 o 
   6   6   9     1139.34     1133.80     58.72 o 
   7   6   9      411.62      399.40     29.45 o 
   8   6   9     3741.90     4023.62     82.30 o 
   9   6   9      250.72      197.07     24.76 o 
  10   6   9     1045.23     1110.37     47.43 o 
  11   6   9     1538.83     1550.75     58.11 o 
  12   6   9     2072.56     2110.38     64.64 o 
  13   6   9        0.56       20.94     19.73 o 
  14   6   9      422.21      340.03     37.23 o 
  15   6   9      537.42      490.02     44.42 o 
  16   6   9      784.66      751.44     62.21 o 
  17   6   9      821.99      914.47     59.09 o 
  18   6   9        0.01       18.79     26.12 o 
  19   6   9      861.85      845.82     68.45 o 
  20   6   9      301.61      210.25     92.38 o 
  21   6   9      209.66      173.42     47.43 o 
  22   6   9       74.41       75.44     41.89 o 
  23   6   9      446.75      325.18     61.64 o 
 -30   7   9       65.45       13.42     41.02 o 
 -29   7   9      224.01      218.03     50.56 o 
 -28   7   9     1608.32     1886.33    177.38 o 
 -27   7   9      143.84       98.48     41.43 o 
 -26   7   9      262.22      206.08     46.35 o 
 -25   7   9      268.93      267.54     50.71 o 
 -24   7   9       30.06       35.47     33.64 o 
 -23   7   9      137.94       57.50     32.87 o 
 -22   7   9      111.82       33.68     36.40 o 
 -21   7   9      209.93      168.59     36.25 o 
 -20   7   9      459.56      357.91     42.69 o 
 -19   7   9        0.01      -11.63     21.79 o 
 -18   7   9       22.02       23.68     24.13 o 
 -17   7   9       10.05       21.79     23.09 o 
 -16   7   9      182.14      135.95     30.64 o 
 -15   7   9     1455.85     1511.34     68.58 o 
 -14   7   9        0.40       17.46     21.50 o 
 -13   7   9     1053.40     1071.05     78.13 o 
 -12   7   9     2152.38     2409.30    335.12 o 
 -11   7   9       58.72       33.38     35.56 o 
 -10   7   9      172.77      135.35     65.25 o 
  -9   7   9     1784.32     1779.00    101.76 o 
  -8   7   9       79.70      113.92     37.45 o 
  -7   7   9      405.76      315.34     46.39 o 
  -6   7   9       64.84       96.13     35.62 o 
  -5   7   9     2075.44     2149.49     87.42 o 
  -4   7   9       86.48       65.20     25.18 o 
  -3   7   9      282.72      211.24     31.28 o 
  -2   7   9       90.61       78.94     24.53 o 
  -1   7   9       37.44       27.78     21.97 o 
   0   7   9        5.19       26.44     21.92 o 
   1   7   9      962.88      909.16     50.65 o 
   2   7   9        1.55       -4.41     20.54 o 
   3   7   9     1584.01     1623.58     65.32 o 
   4   7   9     4004.70     4172.30     87.38 o 
   5   7   9      382.33      381.44     32.17 o 
   6   7   9      286.38      225.48     27.78 o 
   7   7   9     1713.69     1743.47     67.11 o 
   8   7   9      394.42      416.92     33.35 o 
   9   7   9     1114.11     1164.11     55.63 o 
  10   7   9        0.39       10.30     18.62 o 
  11   7   9      262.61      275.22     31.54 o 
  12   7   9      228.37      211.83     30.43 o 
  13   7   9       11.24       11.18     21.19 o 
  14   7   9        0.60      -13.01     23.23 o 
  15   7   9      994.45     1040.82     63.74 o 
  16   7   9      197.58       88.40     38.54 o 
  17   7   9       56.56       32.54     35.82 o 
  18   7   9       61.13      110.03     43.38 o 
  19   7   9      154.74      261.90     55.37 o 
  20   7   9      686.07      690.13     80.02 o 
  21   7   9        0.73      -27.13     35.04 o 
 -27   8   9       65.00       73.69     42.25 o 
 -26   8   9      183.73      219.87     48.98 o 
 -25   8   9        6.54       37.37     36.09 o 
 -24   8   9      341.56      246.14     56.03 o 
 -23   8   9       91.86      118.75     45.05 o 
 -22   8   9      669.05      689.14     77.20 o 
 -21   8   9        2.73      -24.47     24.89 o 
 -20   8   9       23.85       -4.67     26.90 o 
 -19   8   9       63.53       76.70     28.63 o 
 -18   8   9        1.67       14.61     27.09 o 
 -17   8   9        3.19       31.42     25.63 o 
 -16   8   9     1220.83     1164.16    148.23 o 
 -15   8   9      346.94      432.32     77.14 o 
 -14   8   9      171.63       87.98     34.66 o 
 -13   8   9       53.75       35.22     27.12 o 
 -12   8   9     1108.08     1209.24    173.05 o 
 -11   8   9        2.16       42.56     79.90 o 
 -10   8   9      721.73      659.99    150.53 o 
  -9   8   9      383.39      283.62     60.50 o 
  -8   8   9      299.10      379.27     55.46 o 
  -7   8   9      396.20      353.77     68.12 o 
  -6   8   9      268.71      189.48     81.58 o 
  -5   8   9       21.71       16.94     37.07 o 
  -4   8   9       16.25       55.31     26.33 o 
  -3   8   9       71.36       68.63     28.54 o 
  -2   8   9     1646.48     1671.58     70.10 o 
  -1   8   9        2.90       -9.43     24.72 o 
   0   8   9      584.64      635.22     48.54 o 
   1   8   9      163.48      135.83     31.17 o 
   2   8   9      178.48      142.99     31.44 o 
   3   8   9      205.65      150.82     32.20 o 
   4   8   9      146.13      149.46     27.19 o 
   5   8   9        1.02       15.15     21.60 o 
   6   8   9        5.56        5.44     21.23 o 
   7   8   9      116.75      101.86     26.65 o 
   8   8   9      351.90      308.13     36.07 o 
   9   8   9       35.69       24.23     23.92 o 
  10   8   9      137.21       72.42     28.86 o 
  11   8   9      636.42      542.70     64.48 o 
  12   8   9      169.18      165.52     40.55 o 
  13   8   9      345.70      218.96     45.61 o 
  14   8   9      854.61      898.27     91.83 o 
  15   8   9      249.10      214.03     45.04 o 
  16   8   9       32.70       39.82     38.68 o 
  17   8   9      371.66      385.02     64.28 o 
  18   8   9      103.90       30.72     42.87 o 
 -22   9   9       25.25       87.27     52.58 o 
 -21   9   9      639.04      704.05     77.06 o 
 -20   9   9       17.87      -45.76     54.67 o 
 -19   9   9      596.76      587.58     74.43 o 
 -18   9   9       59.05       31.47     34.76 o 
 -17   9   9        0.73      -64.09     62.25 o 
 -16   9   9      322.67      367.75    100.84 o 
 -15   9   9      961.12     1081.21     91.11 o 
 -14   9   9      401.23      357.96    134.00 o 
 -13   9   9      109.45       76.48     29.32 o 
 -12   9   9        1.42       44.75     27.64 o 
 -11   9   9     1374.34     1299.54    111.10 o 
 -10   9   9      488.03      633.70    113.18 o 
  -9   9   9      122.95       80.64     53.20 o 
  -8   9   9      566.42      526.29     60.95 o 
  -7   9   9      311.16      305.05     52.78 o 
  -6   9   9       67.41       45.93     35.58 o 
  -5   9   9      586.31      562.93     62.35 o 
  -4   9   9      331.63      407.45     61.39 o 
  -3   9   9      340.64      411.43     50.58 o 
  -2   9   9      293.69      332.83     42.95 o 
  -1   9   9        3.06        2.81     26.80 o 
   0   9   9        0.11       22.96     27.92 o 
   1   9   9      518.82      430.09     47.90 o 
   2   9   9       60.31       63.31     30.93 o 
   3   9   9        5.31       38.99     29.25 o 
   4   9   9     1122.49     1111.35     84.47 o 
   5   9   9      658.33      627.50     56.96 o 
   6   9   9      227.53      170.98     33.41 o 
   7   9   9       14.11       67.88     36.35 o 
   8   9   9      197.85      206.39     47.19 o 
   9   9   9       44.63        9.58     40.66 o 
  10   9   9      264.38      245.02     54.47 o 
  11   9   9        1.97        3.11     41.31 o 
  12   9   9      190.99       93.70     43.08 o 
  13   9   9      228.25      188.54     55.23 o 
 -16  10   9        8.45       70.68     35.34 o 
 -15  10   9      416.25      363.16    132.19 o 
 -14  10   9       56.15       34.13     29.85 o 
 -13  10   9      238.49      202.59    117.48 o 
 -12  10   9      455.47      540.32    150.30 o 
 -11  10   9        3.62       39.39     85.56 o 
 -10  10   9       24.99       16.52     80.58 o 
  -9  10   9      291.77      489.39    150.98 o 
  -8  10   9       66.99       85.11     80.58 o 
  -7  10   9      207.87      227.88     72.90 o 
  -6  10   9      197.70      182.79     62.36 o 
  -5  10   9        0.86      -16.53     42.31 o 
  -4  10   9       43.68       59.79     50.77 o 
  -3  10   9        3.21      -29.49     44.95 o 
  -2  10   9       17.53      -22.30     48.56 o 
  -1  10   9      423.80      380.66     88.51 o 
   0  10   9      278.17      232.90     49.78 o 
   1  10   9      257.97      237.31     49.74 o 
   2  10   9      123.04      116.89     43.27 o 
   3  10   9       13.63       46.49     38.85 o 
   4  10   9      341.14      373.42     56.79 o 
   5  10   9       11.36       66.61     37.68 o 
   6  10   9       31.42       79.99     37.96 o 
   7  10   9        0.03       -5.14     43.16 o 
 -38   0  10      745.13      825.98    191.50 o 
 -37   0  10      490.85      325.96    136.49 o 
 -36   0  10      818.99     1131.12    200.55 o 
 -35   0  10     2286.63     2329.01    259.86 o 
 -34   0  10     2128.29     2345.08    255.33 o 
 -33   0  10      110.36      124.27     94.39 o 
 -32   0  10     2668.17     3057.19    467.32 o 
 -31   0  10        8.12       -0.79     27.21 o 
 -30   0  10       65.16       79.76     33.60 o 
 -29   0  10    18889.80    19921.22    471.27 o 
 -28   0  10      232.35      311.25     72.78 o 
 -27   0  10     4962.95     5321.86    147.75 o 
 -26   0  10     1035.99     1158.89     75.62 o 
 -25   0  10     2639.28     2706.17     85.71 o 
 -24   0  10     4390.50     4466.04    116.54 o 
 -23   0  10     1893.88     1879.28     62.09 o 
 -22   0  10      249.18      197.63     25.17 o 
 -21   0  10     7004.55     6997.95    130.09 o 
 -20   0  10      255.46      302.27     32.17 o 
 -19   0  10     6965.61     6809.77    141.56 o 
 -18   0  10      410.29      482.87     36.28 o 
 -17   0  10     2103.74     1997.82     72.37 o 
 -16   0  10     2826.52     2668.78    169.34 o 
 -15   0  10    21628.52    21254.86    317.18 o 
 -14   0  10     7792.55     7596.55    136.86 o 
 -13   0  10     4299.49     4208.78     89.30 o 
 -12   0  10       94.75       76.72     14.48 o 
 -11   0  10      279.33      229.52     19.80 o 
 -10   0  10     1013.30     1113.08     47.23 o 
  -9   0  10    11777.25    12532.93    179.43 o 
  -8   0  10       12.31       -9.39      8.97 o 
  -7   0  10    26592.54    27511.51    386.49 o 
  -6   0  10      463.83      455.94     24.10 o 
  -5   0  10       15.66        3.75      9.89 o 
  -4   0  10      120.81       91.84     14.09 o 
  -3   0  10    23804.44    23732.88    309.36 o 
  -2   0  10      166.40      267.96     47.08 o 
  -1   0  10    12455.98    12744.39    181.63 o 
   0   0  10      394.72      477.57     28.73 o 
   1   0  10        0.78        9.19     10.58 o 
   2   0  10      579.79      556.41     29.07 o 
   3   0  10     2936.80     3016.24     61.35 o 
   4   0  10     4466.90     4406.05     78.69 o 
   5   0  10    15832.64    15351.93    201.07 o 
   6   0  10        0.74       -3.87      9.84 o 
   7   0  10     1143.03      929.29     35.75 o 
   8   0  10        0.29       13.61     11.06 o 
   9   0  10     4086.17     3925.65     79.88 o 
  10   0  10      630.34      691.46     37.61 o 
  11   0  10     5129.06     5371.10    145.10 o 
  12   0  10     4489.13     4552.17    132.84 o 
  13   0  10     2814.45     2888.27    127.32 o 
  14   0  10     4210.59     4096.19    244.01 o 
  15   0  10     2028.42     1661.93    162.53 o 
  16   0  10      197.05       96.66     64.51 o 
  17   0  10      912.96      969.27    137.17 o 
  18   0  10        5.07      130.38     66.55 o 
  19   0  10    13148.77    14143.81    573.37 o 
  20   0  10       14.74       83.98     66.78 o 
  21   0  10      227.86      339.76     98.92 o 
  22   0  10     2581.68     3533.24    257.37 o 
  23   0  10        9.83       -8.38     63.61 o 
  24   0  10     2730.97     2536.35    232.92 o 
  25   0  10     3396.02     4091.44    285.89 o 
  27   0  10      551.09      659.84    126.31 o 
  28   0  10     3489.59     3783.82    248.99 o 
 -38   1  10     1895.87     2109.56    190.78 o 
 -37   1  10      371.45      490.19    108.44 o 
 -36   1  10     2131.25     2371.85    122.84 o 
 -35   1  10      579.29      619.20     76.27 o 
 -34   1  10      508.47      468.16     96.74 o 
 -33   1  10       87.02      134.72     40.87 o 
 -32   1  10      272.92      337.46    121.32 o 
 -31   1  10      575.90      481.87     56.78 o 
 -30   1  10      178.48      130.55     57.32 o 
 -29   1  10      218.93      255.37     38.45 o 
 -28   1  10       51.07       72.63     22.94 o 
 -27   1  10     3311.76     3289.73    161.38 o 
 -26   1  10     3683.36     3542.26     85.08 o 
 -25   1  10        7.96       23.89     15.27 o 
 -24   1  10     2671.81     2721.84     99.36 o 
 -23   1  10        0.56        7.26     11.71 o 
 -22   1  10     8640.51     8681.03    120.29 o 
 -21   1  10        0.02        6.37     11.25 o 
 -20   1  10     1328.66     1145.29     44.00 o 
 -19   1  10      115.28       93.63     15.67 o 
 -18   1  10     4564.33     4567.36     70.49 o 
 -17   1  10      778.30      832.08     27.28 o 
 -16   1  10     3987.70     3697.99     62.26 o 
 -15   1  10     3694.82     3629.19     60.57 o 
 -14   1  10        2.56        1.58      8.06 o 
 -13   1  10      358.12      284.12     19.13 o 
 -12   1  10     3189.17     3018.02     88.76 o 
 -11   1  10     1945.02     2023.70     47.96 o 
 -10   1  10     2092.03     2287.77     40.85 o 
  -9   1  10      313.42      204.60     14.35 o 
  -8   1  10     3969.35     4731.54     64.63 o 
  -7   1  10    16215.55    17881.95    181.55 o 
  -6   1  10     5193.40     5944.92     77.03 o 
  -5   1  10      117.16      102.43     12.33 o 
  -4   1  10     6337.49     6977.70     78.08 o 
  -3   1  10    23553.34    25693.16    233.23 o 
  -2   1  10     4406.50     5250.77     67.43 o 
  -1   1  10      588.78      462.53     19.18 o 
   0   1  10     1533.51     1620.85     32.89 o 
   1   1  10     2834.97     2849.46     44.30 o 
   2   1  10     2051.49     1772.11     33.94 o 
   3   1  10     1588.74     1477.74     30.04 o 
   4   1  10      105.35       76.09     10.98 o 
   5   1  10     7062.39     6791.49     75.60 o 
   6   1  10     6495.48     6356.28     73.85 o 
   7   1  10     1001.12     1052.15     26.01 o 
   8   1  10     3265.84     3254.56     55.17 o 
   9   1  10      260.14      236.16     19.57 o 
  10   1  10     1302.58     1233.24     42.23 o 
  11   1  10     1127.25     1088.08     39.13 o 
  12   1  10     6480.05     6681.69    105.40 o 
  13   1  10        5.01        1.37     17.33 o 
  14   1  10      436.42      467.98     38.07 o 
  15   1  10      379.79      356.55     36.18 o 
  16   1  10     2469.29     2446.69     89.91 o 
  17   1  10     4709.20     4919.85    127.30 o 
  18   1  10       84.55       41.98     29.63 o 
  19   1  10     2982.41     2871.95    215.41 o 
  20   1  10       46.66       14.74     29.84 o 
  21   1  10      694.48      543.61     87.20 o 
  22   1  10     1236.65     1045.94    121.02 o 
  23   1  10      142.87      131.72     37.35 o 
  24   1  10       30.29       34.45     34.70 o 
  25   1  10       67.15       53.02     41.07 o 
  26   1  10     1708.71     1705.67    126.38 o 
  27   1  10      143.49       57.95     58.17 o 
  28   1  10      545.50      465.62     94.84 o 
 -38   2  10      544.09      698.91    147.66 o 
 -37   2  10       26.60       54.03     44.03 o 
 -36   2  10      123.26      193.28     51.98 o 
 -35   2  10     1529.93     1628.07    149.05 o 
 -34   2  10      994.92     1160.71     80.86 o 
 -33   2  10     1708.83     1737.82    170.06 o 
 -32   2  10      977.02     1178.69     90.06 o 
 -31   2  10        1.90       -6.80     22.04 o 
 -30   2  10      179.47      198.26     34.52 o 
 -29   2  10       57.11       58.15     24.76 o 
 -28   2  10       67.51       57.27     23.79 o 
 -27   2  10      433.47      390.50     40.48 o 
 -26   2  10      252.89      338.51     48.72 o 
 -25   2  10      101.80       28.42     22.53 o 
 -24   2  10      974.50      825.85    145.85 o 
 -23   2  10      493.14      468.69     38.32 o 
 -22   2  10     2326.99     2283.88     71.90 o 
 -21   2  10     1922.79     1826.05     53.82 o 
 -20   2  10      218.53      204.05     23.00 o 
 -19   2  10     7434.17     7518.71    111.25 o 
 -18   2  10      239.66      210.43     20.26 o 
 -17   2  10     2631.37     2386.03     53.38 o 
 -16   2  10     1594.82     1614.12     41.28 o 
 -15   2  10     5393.97     5553.60     79.54 o 
 -14   2  10      208.85      175.37     20.45 o 
 -13   2  10     4832.64     4975.61     81.38 o 
 -12   2  10      947.53      934.79     32.02 o 
 -11   2  10    10220.24    10503.73    182.22 o 
 -10   2  10     6450.53     6518.14    113.43 o 
  -9   2  10    10793.37    11167.79    156.21 o 
  -8   2  10     4913.68     4897.58     79.71 o 
  -7   2  10     1561.10     1668.84     39.19 o 
  -6   2  10     4203.87     4335.23     70.08 o 
  -5   2  10       73.94       65.98     13.29 o 
  -4   2  10     5306.64     5376.76     81.73 o 
  -3   2  10      283.67      265.52     20.82 o 
  -2   2  10     3821.53     3589.08     70.20 o 
  -1   2  10    10147.96    10037.98    144.30 o 
   0   2  10     5084.69     5058.63     90.74 o 
   1   2  10    10816.43    10976.66    144.10 o 
   2   2  10      728.96      713.59     23.84 o 
   3   2  10     4180.73     4242.92     64.61 o 
   4   2  10       95.30      106.88     12.45 o 
   5   2  10     5501.59     5477.05     65.92 o 
   6   2  10     7466.27     7309.17     86.15 o 
   7   2  10     3588.39     3356.18     62.61 o 
   8   2  10     1991.59     1885.21     41.26 o 
   9   2  10     6208.59     6214.70     85.62 o 
  10   2  10      714.50      751.79     29.80 o 
  11   2  10     1633.10     1619.67     49.32 o 
  12   2  10     1711.21     1714.35     44.00 o 
  13   2  10      463.06      432.09     32.11 o 
  14   2  10     1715.29     1715.30     59.09 o 
  15   2  10       47.49       55.10     19.21 o 
  16   2  10     3245.77     3402.74    127.26 o 
  17   2  10      709.74      715.26     59.24 o 
  18   2  10       88.62       95.08     25.60 o 
  19   2  10      257.65      282.32     35.90 o 
  20   2  10      210.71      180.90     33.25 o 
  21   2  10       42.88       61.79     33.10 o 
  22   2  10       16.06      -12.73     28.09 o 
  23   2  10     1173.40      959.40     87.88 o 
  24   2  10      964.01     1179.78    169.32 o 
  25   2  10     1075.06     1060.65    151.77 o 
  26   2  10      482.62      444.76    190.37 o 
  27   2  10      177.19      139.59     85.56 o 
  28   2  10      529.51      484.22     74.59 o 
 -37   3  10       55.42       33.55     57.45 o 
 -36   3  10       13.72      -45.18     39.73 o 
 -35   3  10        1.47      -51.72     35.48 o 
 -34   3  10      909.54      904.95     69.59 o 
 -33   3  10      189.38      111.32     37.42 o 
 -32   3  10      994.26     1011.43     68.27 o 
 -31   3  10     1407.30     1448.31     90.01 o 
 -30   3  10        8.40       23.63     24.59 o 
 -29   3  10     1435.68     1464.91    100.37 o 
 -28   3  10        3.26       -1.28     20.44 o 
 -27   3  10      271.09      287.65     36.40 o 
 -26   3  10     1249.15     1344.96     76.45 o 
 -25   3  10      313.54      296.38     35.03 o 
 -24   3  10      423.33      372.23     46.82 o 
 -23   3  10       43.41       13.57     18.48 o 
 -22   3  10      407.92      377.85     32.67 o 
 -21   3  10        2.53        7.55     16.47 o 
 -20   3  10     5589.55     5680.23    102.07 o 
 -19   3  10     5426.56     5684.66     99.74 o 
 -18   3  10     1335.71     1254.74     45.27 o 
 -17   3  10      231.24      175.92     20.13 o 
 -16   3  10     2094.18     2191.03     52.12 o 
 -15   3  10     1463.05     1573.11     47.55 o 
 -14   3  10        2.35        4.21     12.27 o 
 -13   3  10       16.33       16.46     12.20 o 
 -12   3  10        0.44       16.82     11.81 o 
 -11   3  10       73.14       70.50     15.34 o 
 -10   3  10     2715.92     2807.17     59.82 o 
  -9   3  10     5317.44     5497.55    100.07 o 
  -8   3  10     5046.37     4617.93     71.13 o 
  -7   3  10     1704.68     1876.47     51.60 o 
  -6   3  10     3843.15     4092.47    104.81 o 
  -5   3  10      550.91      510.93     18.58 o 
  -4   3  10     8332.02     8506.40    128.47 o 
  -3   3  10     3501.53     3733.71     71.03 o 
  -2   3  10     7715.07     6956.88     94.10 o 
  -1   3  10     3574.62     3887.67     66.23 o 
   0   3  10     3921.03     3902.11     63.95 o 
   1   3  10      756.98      762.08     26.29 o 
   2   3  10        1.88        6.47      9.05 o 
   3   3  10      689.91      728.69     25.63 o 
   4   3  10       95.78       62.96     14.64 o 
   5   3  10        4.64        9.53     10.11 o 
   6   3  10     1388.80     1393.80     40.23 o 
   7   3  10      408.20      371.37     24.61 o 
   8   3  10      352.55      263.58     21.93 o 
   9   3  10     2479.46     2443.60     55.80 o 
  10   3  10     6207.40     6163.74     98.13 o 
  11   3  10      281.71      254.25     26.26 o 
  12   3  10       32.84        1.97     13.06 o 
  13   3  10      274.34      242.87     27.48 o 
  14   3  10     1441.87     1547.90     82.51 o 
  15   3  10      210.39      231.06     22.79 o 
  16   3  10     2335.90     2508.90     81.06 o 
  17   3  10        0.10       14.09     16.58 o 
  18   3  10       63.71       28.69     17.86 o 
  19   3  10      238.63      156.39     47.36 o 
  20   3  10        0.09       -3.80     26.43 o 
  21   3  10      409.90      363.67     56.14 o 
  22   3  10      189.08      159.44     70.11 o 
  23   3  10      383.95      464.84     74.54 o 
  24   3  10      165.31       70.68     48.19 o 
  25   3  10        1.21       62.48     78.55 o 
  26   3  10        4.02       35.99     77.64 o 
  27   3  10        6.79       96.88     74.92 o 
 -36   4  10      177.38      144.17     56.49 o 
 -35   4  10        0.02      -22.02     38.89 o 
 -34   4  10       34.75        3.69     48.14 o 
 -33   4  10      103.17      121.04     42.95 o 
 -32   4  10        2.55       10.16     34.68 o 
 -31   4  10     2062.70     2216.65     95.72 o 
 -30   4  10        6.83        8.38     28.78 o 
 -29   4  10     3312.66     3612.49    110.46 o 
 -28   4  10        4.28       39.32     30.74 o 
 -27   4  10      221.65      188.26     38.09 o 
 -26   4  10     1056.17      954.36     59.22 o 
 -25   4  10      408.21      458.04     43.90 o 
 -24   4  10       39.69        9.40     18.70 o 
 -23   4  10        2.05       17.89     19.68 o 
 -22   4  10     5183.32     5300.44    112.55 o 
 -21   4  10       75.27       73.21     21.38 o 
 -20   4  10     1368.10     1364.11     55.09 o 
 -19   4  10     2991.28     3145.58     88.92 o 
 -18   4  10        1.46        3.03     16.31 o 
 -17   4  10     1535.19     1578.14     88.87 o 
 -16   4  10        5.47        5.86     14.49 o 
 -15   4  10       14.39       15.40     15.95 o 
 -14   4  10     2833.20     3112.41     84.95 o 
 -13   4  10     2215.60     2327.10     66.42 o 
 -12   4  10     1006.85      883.88     42.55 o 
 -11   4  10     4323.00     4151.17     89.98 o 
 -10   4  10     4236.79     4250.35     90.40 o 
  -9   4  10     2386.01     2362.51     59.86 o 
  -8   4  10      799.35      712.75     51.25 o 
  -7   4  10       39.08       27.13     12.66 o 
  -6   4  10     6334.60     6196.21     94.50 o 
  -5   4  10      240.72      211.62     20.96 o 
  -4   4  10     1324.20     1306.76     41.65 o 
  -3   4  10     1029.30     1012.72     29.05 o 
  -2   4  10       34.77       51.36     10.68 o 
  -1   4  10     3583.77     3624.91     83.19 o 
   0   4  10      579.56      546.30     27.15 o 
   1   4  10     5336.93     5359.68     83.28 o 
   2   4  10     1384.91     1374.73     37.73 o 
   3   4  10     2335.12     2382.23     60.98 o 
   4   4  10     5836.73     5635.85     83.80 o 
   5   4  10      167.36      143.38     22.32 o 
   6   4  10       11.52       18.21     11.45 o 
   7   4  10     5171.86     5159.39    104.11 o 
   8   4  10       17.61       27.60     13.52 o 
   9   4  10     1163.45     1067.71     43.64 o 
  10   4  10     2817.32     2771.01     77.11 o 
  11   4  10     1569.98     1509.20     53.82 o 
  12   4  10     4502.34     4544.76     98.87 o 
  13   4  10       10.85       15.09     14.81 o 
  14   4  10     1255.04     1312.88     55.59 o 
  15   4  10      681.04      653.62     43.74 o 
  16   4  10     1068.67      997.42     56.55 o 
  17   4  10      424.58      416.02     42.65 o 
  18   4  10      774.44      736.96     54.96 o 
  19   4  10     1531.74     1718.26     94.94 o 
  20   4  10       39.49       33.09     29.39 o 
  21   4  10     1809.69     2072.83     87.89 o 
  22   4  10       38.91       11.85     26.71 o 
  23   4  10       70.32       46.33     35.46 o 
  24   4  10     1952.36     2368.86    152.57 o 
  25   4  10       61.29       84.86     52.81 o 
  26   4  10      204.27      137.72     58.92 o 
 -34   5  10      306.25      398.98     78.20 o 
 -33   5  10      559.32      661.24     84.98 o 
 -32   5  10       15.89       36.44     47.49 o 
 -31   5  10       10.32       12.78     41.00 o 
 -30   5  10      141.47      103.74     71.24 o 
 -29   5  10       54.84       73.11     33.84 o 
 -28   5  10       89.02       55.82     32.67 o 
 -27   5  10       98.42       88.83     33.80 o 
 -26   5  10     1963.11     2030.69     79.36 o 
 -25   5  10        1.65       18.38     25.40 o 
 -24   5  10       14.48       53.54     24.76 o 
 -23   5  10     1129.95     1094.98     87.23 o 
 -22   5  10      291.07      283.03     48.27 o 
 -21   5  10      756.63      777.88     53.26 o 
 -20   5  10      691.04      590.94     46.71 o 
 -19   5  10     3675.35     4048.19    106.62 o 
 -18   5  10     1813.40     1958.07    106.56 o 
 -17   5  10      590.20      551.21     42.34 o 
 -16   5  10     1844.22     1886.53     67.53 o 
 -15   5  10      265.49      202.90     41.21 o 
 -14   5  10     4459.60     4737.39    113.93 o 
 -13   5  10       14.73        0.03     18.84 o 
 -12   5  10     9981.08    10736.45    193.03 o 
 -11   5  10      610.26      626.90     47.75 o 
 -10   5  10      977.54     1054.33     44.31 o 
  -9   5  10     8268.47     8630.54    137.85 o 
  -8   5  10       18.62       50.44     19.15 o 
  -7   5  10     1429.27     1288.38     42.90 o 
  -6   5  10      290.44      233.73     22.98 o 
  -5   5  10     1629.59     1561.15     77.35 o 
  -4   5  10     1985.85     2016.32     52.81 o 
  -3   5  10     1380.01     1368.30     44.92 o 
  -2   5  10      315.40      304.93     25.23 o 
  -1   5  10     2093.33     2291.18     51.60 o 
   0   5  10     8292.58     8683.09    119.79 o 
   1   5  10      276.09      226.63     34.44 o 
   2   5  10     1207.55     1240.28     42.32 o 
   3   5  10      144.81       98.63     17.93 o 
   4   5  10      249.77      244.30     35.87 o 
   5   5  10        0.12        0.79     11.75 o 
   6   5  10     1538.13     1446.68     46.76 o 
   7   5  10      704.55      675.88     49.90 o 
   8   5  10     1473.29     1536.04     55.43 o 
   9   5  10       63.51       61.91     17.72 o 
  10   5  10      497.91      372.73     36.14 o 
  11   5  10      982.22      998.58     48.12 o 
  12   5  10       70.55       31.70     17.83 o 
  13   5  10      182.09      164.20     25.93 o 
  14   5  10     1557.62     1600.58     63.00 o 
  15   5  10      344.77      294.16     33.33 o 
  16   5  10      401.17      393.75     37.19 o 
  17   5  10        8.91       10.20     22.70 o 
  18   5  10       33.33       32.70     24.52 o 
  19   5  10      917.88      848.34     69.41 o 
  20   5  10        7.67       13.22     29.49 o 
  21   5  10      177.63      200.28     83.93 o 
  22   5  10      144.10      139.14     46.33 o 
  23   5  10       13.51        9.93     37.06 o 
  24   5  10      279.19      337.23     61.41 o 
 -32   6  10      238.46       73.42     66.66 o 
 -31   6  10      253.54      141.57     67.96 o 
 -30   6  10       81.98      135.00     64.47 o 
 -29   6  10       13.69       34.74     42.83 o 
 -28   6  10       53.11       14.15     32.09 o 
 -27   6  10      148.40      152.27     37.88 o 
 -26   6  10     1133.27     1062.95     70.14 o 
 -25   6  10       14.67       27.47     29.00 o 
 -24   6  10      105.84      123.31     33.62 o 
 -23   6  10      797.09      701.41     56.65 o 
 -22   6  10      291.38      239.30     37.37 o 
 -21   6  10        9.07       -0.86     22.90 o 
 -20   6  10        5.84       21.06     23.91 o 
 -19   6  10      123.51       91.60     26.86 o 
 -18   6  10      843.70      779.48     52.44 o 
 -17   6  10      307.86      375.50     43.48 o 
 -16   6  10      823.03      721.92     50.79 o 
 -15   6  10        6.36       44.43     28.00 o 
 -14   6  10     1870.19     1977.54     85.51 o 
 -13   6  10       15.00       22.58     20.24 o 
 -12   6  10     4228.41     4599.39    117.20 o 
 -11   6  10      343.93      354.22     49.07 o 
 -10   6  10     3035.51     3145.43    151.19 o 
  -9   6  10     1771.60     1772.47     86.27 o 
  -8   6  10        0.37        7.66     21.91 o 
  -7   6  10     1088.18     1105.55     92.07 o 
  -6   6  10        0.20        5.83     17.55 o 
  -5   6  10      360.97      310.71     31.16 o 
  -4   6  10     1765.19     1894.13     72.47 o 
  -3   6  10      347.29      425.05     33.68 o 
  -2   6  10      988.87     1018.03     51.91 o 
  -1   6  10       10.00       15.17     19.94 o 
   0   6  10      297.43      310.69     32.41 o 
   1   6  10        0.05       -3.61     14.15 o 
   2   6  10      475.77      499.04     36.24 o 
   3   6  10      581.68      646.68     54.26 o 
   4   6  10     2485.73     2689.58     72.18 o 
   5   6  10        3.71       -7.29     16.91 o 
   6   6  10      251.93      247.52     28.22 o 
   7   6  10      624.74      638.49     42.81 o 
   8   6  10      306.12      221.79     26.18 o 
   9   6  10     1723.12     1778.06     83.34 o 
  10   6  10        0.99       14.29     17.34 o 
  11   6  10     3438.66     3571.51     83.44 o 
  12   6  10       81.91       51.58     24.66 o 
  13   6  10        4.76        1.10     20.50 o 
  14   6  10      334.00      254.50     32.65 o 
  15   6  10       28.23        9.21     23.12 o 
  16   6  10      788.56      770.99     74.24 o 
  17   6  10      246.16      285.39     42.53 o 
  18   6  10        3.03       -0.10     27.68 o 
  19   6  10      302.65      284.06     52.19 o 
  20   6  10      121.86      129.03     45.33 o 
  21   6  10      304.92      250.39     74.68 o 
  22   6  10      167.67      168.13     50.20 o 
 -30   7  10       25.76        9.80     44.63 o 
 -29   7  10       36.40       11.30     39.63 o 
 -28   7  10      613.49      706.85     83.14 o 
 -27   7  10        2.61       38.91     36.41 o 
 -26   7  10     1196.94     1459.99     95.25 o 
 -25   7  10       82.14      125.91     44.74 o 
 -24   7  10      530.73      500.23     98.89 o 
 -23   7  10      287.55      220.11     43.84 o 
 -22   7  10     1348.40     1277.51     85.86 o 
 -21   7  10       32.67        7.00     27.71 o 
 -20   7  10      284.60      218.53     47.10 o 
 -19   7  10       31.02       -3.62     21.49 o 
 -18   7  10      479.68      555.83     69.41 o 
 -17   7  10      414.06      366.88     40.77 o 
 -16   7  10        0.52       19.70     25.23 o 
 -15   7  10     1896.53     1798.83     83.53 o 
 -14   7  10        0.72      -42.71     32.77 o 
 -13   7  10      512.70      403.70     65.64 o 
 -12   7  10       67.31       16.29     39.29 o 
 -11   7  10        6.59       11.02     45.72 o 
 -10   7  10      206.51      157.56     39.58 o 
  -9   7  10       19.36        5.80     29.73 o 
  -8   7  10      102.16       65.34     79.62 o 
  -7   7  10      239.75      196.23     42.65 o 
  -6   7  10     1137.22     1162.43     78.83 o 
  -5   7  10      276.66      286.55     36.84 o 
  -4   7  10     1823.29     1774.60     88.46 o 
  -3   7  10      379.30      332.23     38.48 o 
  -2   7  10      317.65      326.92     37.03 o 
  -1   7  10     1908.50     1907.58     89.42 o 
   0   7  10      986.23      993.34     54.29 o 
   1   7  10     1278.44     1301.56     80.11 o 
   2   7  10     2364.57     2568.48     66.23 o 
   3   7  10        2.44       11.88     18.83 o 
   4   7  10       41.56       35.35     20.18 o 
   5   7  10       48.53       38.21     22.09 o 
   6   7  10      338.30      294.76     39.25 o 
   7   7  10      115.63       64.17     26.95 o 
   8   7  10      242.60      198.69     42.25 o 
   9   7  10      178.38      140.58     42.75 o 
  10   7  10       15.18       29.96     21.09 o 
  11   7  10      296.46      217.43     36.79 o 
  12   7  10      165.52      104.75     26.52 o 
  13   7  10        3.21      -17.64     24.23 o 
  14   7  10      181.85      137.21     34.00 o 
  15   7  10        0.82       44.20     34.09 o 
  16   7  10     2216.66     2232.80    122.22 o 
  17   7  10      115.08       76.22     38.76 o 
  18   7  10      602.89      649.01     76.44 o 
  19   7  10      302.40      249.51     54.50 o 
  20   7  10      668.75      762.23     92.33 o 
 -27   8  10        0.99       -5.50     35.45 o 
 -26   8  10      848.34      968.82    104.06 o 
 -25   8  10      422.29      561.61     71.98 o 
 -24   8  10      733.32      692.69     81.37 o 
 -23   8  10       83.51       93.32     45.48 o 
 -22   8  10        0.56        7.22     38.98 o 
 -21   8  10      460.53      376.36     53.64 o 
 -20   8  10      102.35       43.46     48.93 o 
 -19   8  10      614.52      551.04     55.91 o 
 -18   8  10       51.57      103.45     33.37 o 
 -17   8  10      969.22      929.78     70.15 o 
 -16   8  10      224.44      191.45     40.75 o 
 -15   8  10       12.91       -4.24     49.23 o 
 -14   8  10      353.74      343.45     72.92 o 
 -13   8  10      557.78      522.25     77.37 o 
 -12   8  10      195.35      190.62     77.19 o 
 -11   8  10       15.27       26.36     45.80 o 
 -10   8  10      330.01      284.98     58.43 o 
  -9   8  10       34.51        9.05     29.72 o 
  -8   8  10      388.82      271.71     57.34 o 
  -7   8  10     1095.33      989.59     87.70 o 
  -6   8  10        2.91       19.25     32.51 o 
  -5   8  10      196.47      209.69     52.89 o 
  -4   8  10     2045.51     2308.75    109.04 o 
  -3   8  10        5.55       25.96     24.89 o 
  -2   8  10     2184.81     2431.83     96.70 o 
  -1   8  10      464.17      471.13     44.85 o 
   0   8  10      398.74      416.46     52.35 o 
   1   8  10       14.06       14.13     26.58 o 
   2   8  10      463.23      416.45     52.80 o 
   3   8  10       61.61       21.34     22.90 o 
   4   8  10      139.06      155.74     27.45 o 
   5   8  10      355.51      374.31     51.10 o 
   6   8  10     1230.67     1391.02     64.69 o 
   7   8  10        0.04        8.49     22.70 o 
   8   8  10      121.90       84.86     26.74 o 
   9   8  10      567.12      582.45     53.61 o 
  10   8  10      214.22      110.36     41.33 o 
  11   8  10       16.67       19.39     31.46 o 
  12   8  10      322.63      217.53     52.88 o 
  13   8  10      269.38      268.98     58.24 o 
  14   8  10      742.44      770.54    103.31 o 
  15   8  10        4.38      -21.50     36.24 o 
  16   8  10        4.58       31.29     40.36 o 
  17   8  10      195.95      108.73     48.73 o 
 -22   9  10      396.75      364.91    136.27 o 
 -21   9  10      150.66      209.12     57.89 o 
 -20   9  10      303.33      324.98     63.95 o 
 -19   9  10        0.88      -56.42     32.76 o 
 -18   9  10       74.23       86.50     40.17 o 
 -17   9  10      162.21      148.86     46.38 o 
 -16   9  10     1497.67     1545.72    187.76 o 
 -15   9  10      191.58      144.94    111.26 o 
 -14   9  10      843.99      831.86     92.92 o 
 -13   9  10       41.34      -14.73     83.53 o 
 -12   9  10      157.40       78.16     57.72 o 
 -11   9  10       11.54       93.05     56.80 o 
 -10   9  10       27.32       69.84     55.77 o 
  -9   9  10       36.95       43.17     51.55 o 
  -8   9  10     2585.16     2870.11    122.87 o 
  -7   9  10     1215.25     1468.94     98.28 o 
  -6   9  10      380.85      384.14     56.41 o 
  -5   9  10      743.53      764.68     78.81 o 
  -4   9  10       87.72      105.24     41.23 o 
  -3   9  10       13.09      -20.05     34.36 o 
  -2   9  10     1390.93     1352.81     71.92 o 
  -1   9  10      115.95      118.96     40.02 o 
   0   9  10      192.20      175.88     36.48 o 
   1   9  10      186.02      217.64     40.11 o 
   2   9  10        0.07       35.17     29.42 o 
   3   9  10       11.20      -15.12     28.55 o 
   4   9  10       43.03       30.96     31.48 o 
   5   9  10        3.55       19.10     29.34 o 
   6   9  10     2261.30     2330.68    115.18 o 
   7   9  10      106.70      155.49     43.17 o 
   8   9  10        5.54       37.29     36.84 o 
   9   9  10     1533.38     1595.92    125.73 o 
  10   9  10       37.30       14.78     36.26 o 
  11   9  10       60.84       61.13     42.73 o 
  12   9  10       74.66      -20.41     40.06 o 
 -16  10  10      952.03     1200.50     91.45 o 
 -15  10  10       24.48      164.11    125.18 o 
 -14  10  10      807.15      913.10    107.97 o 
 -13  10  10      143.22      143.48     76.74 o 
 -12  10  10        9.07       42.78     79.68 o 
 -11  10  10       64.54      155.96     93.94 o 
 -10  10  10        7.17       57.27     93.49 o 
  -9  10  10       84.95       43.91     82.39 o 
  -8  10  10        0.01       12.41     65.06 o 
  -7  10  10      811.44      630.78     93.10 o 
  -6  10  10      138.80       53.96     62.82 o 
  -5  10  10      293.51      269.88     69.90 o 
  -4  10  10       22.44       -2.31     46.08 o 
  -3  10  10      149.00      121.05     81.48 o 
  -2  10  10       33.89       82.01     54.64 o 
  -1  10  10      238.46      188.10     60.90 o 
   0  10  10        0.12       79.45     38.25 o 
   1  10  10      232.49      160.85     44.24 o 
   2  10  10      241.68      223.87     62.41 o 
   3  10  10      422.05      427.97     61.34 o 
   4  10  10      902.56      727.49     75.01 o 
   5  10  10        8.25       24.91     40.01 o 
   6  10  10        0.44       17.91     40.00 o 
 -38   1  11      459.81      623.99    123.54 o 
 -37   1  11      321.78      292.34     79.63 o 
 -36   1  11      136.15       86.45     40.09 o 
 -35   1  11        2.14       18.73     68.70 o 
 -34   1  11      891.31     1001.23     84.74 o 
 -33   1  11       87.06       44.81     34.10 o 
 -32   1  11      553.89      504.20     87.20 o 
 -31   1  11      750.15      751.79     61.11 o 
 -30   1  11      164.01      126.85     30.54 o 
 -29   1  11      158.28      103.55     28.63 o 
 -28   1  11       94.10       80.25     23.88 o 
 -27   1  11       72.11       47.16     20.60 o 
 -26   1  11     1274.05     1222.80     51.31 o 
 -25   1  11       34.69       20.42     15.57 o 
 -24   1  11      897.54      818.24     39.16 o 
 -23   1  11      203.54      158.55     18.36 o 
 -22   1  11      337.70      276.87     29.28 o 
 -21   1  11     7759.56     8095.44    114.12 o 
 -20   1  11     1843.50     1927.62     43.35 o 
 -19   1  11      484.01      520.92     24.15 o 
 -18   1  11     1073.37     1121.09     32.49 o 
 -17   1  11     3934.16     3912.02     66.12 o 
 -16   1  11      404.07      399.38     23.57 o 
 -15   1  11     3451.20     3216.69     59.63 o 
 -14   1  11        1.45        8.58      9.45 o 
 -13   1  11     4707.03     4702.13     75.58 o 
 -12   1  11     1150.50     1112.50     43.83 o 
 -11   1  11    11818.29    11156.14    140.45 o 
 -10   1  11       16.85       12.64      8.49 o 
  -9   1  11       63.15       54.20     11.78 o 
  -8   1  11     1736.17     1731.84     35.45 o 
  -7   1  11     1276.21     1230.87     29.33 o 
  -6   1  11     2447.28     2496.40     45.32 o 
  -5   1  11     5342.58     5516.35     72.84 o 
  -4   1  11     6085.66     6136.73     72.87 o 
  -3   1  11     3482.60     3388.76     46.98 o 
  -2   1  11       81.57       76.14     11.09 o 
  -1   1  11     8008.71     7606.60     87.27 o 
   0   1  11      466.78      462.50     19.34 o 
   1   1  11      624.17      537.24     20.68 o 
   2   1  11      646.38      581.79     30.55 o 
   3   1  11     7551.84     7314.31     79.19 o 
   4   1  11        5.77        9.38      7.95 o 
   5   1  11     3700.51     3634.21     53.16 o 
   6   1  11       40.08       29.45      9.83 o 
   7   1  11     4437.12     4506.79     68.30 o 
   8   1  11       13.94        8.11     10.41 o 
   9   1  11     3622.15     3690.46     77.70 o 
  10   1  11     1660.24     1558.16     43.09 o 
  11   1  11     4365.85     4514.24     77.70 o 
  12   1  11      310.62      307.77     28.54 o 
  13   1  11      417.64      334.91     38.44 o 
  14   1  11     1337.39     1216.88     58.03 o 
  15   1  11      822.60      860.67     51.74 o 
  16   1  11       31.92        5.51     25.43 o 
  17   1  11     1389.73     1492.72     84.66 o 
  18   1  11      316.72      211.58     40.07 o 
  19   1  11      301.44      290.88     45.28 o 
  20   1  11      365.25      296.70     58.89 o 
  21   1  11      162.04      113.83     34.74 o 
  22   1  11       27.02       90.03     34.18 o 
  23   1  11      746.52      803.30     75.24 o 
  24   1  11        0.00       -8.30     37.02 o 
  25   1  11       15.25       23.11     40.50 o 
  26   1  11      196.12      143.98     50.78 o 
  27   1  11      292.60      385.94     91.00 o 
 -38   2  11       46.39       53.90     45.74 o 
 -37   2  11       81.06       94.88     44.55 o 
 -36   2  11      144.42       73.54     40.75 o 
 -35   2  11      586.78      637.07    108.12 o 
 -34   2  11      308.23      217.60     45.14 o 
 -33   2  11     1264.38     1375.34     83.66 o 
 -32   2  11      236.02      245.43     40.28 o 
 -31   2  11      662.65      699.34     60.72 o 
 -30   2  11      152.56       98.36     28.06 o 
 -29   2  11     1225.14     1266.40     66.62 o 
 -28   2  11     1676.65     1818.86     91.32 o 
 -27   2  11     2149.03     2256.38     92.30 o 
 -26   2  11       90.05       63.97     26.07 o 
 -25   2  11      698.71      775.89     58.41 o 
 -24   2  11       72.33      104.39     27.74 o 
 -23   2  11      530.30      436.33     53.79 o 
 -22   2  11        0.24       21.70     16.59 o 
 -21   2  11     1302.01     1290.08     47.20 o 
 -20   2  11     4312.34     4232.70     85.25 o 
 -19   2  11     1398.33     1260.00     42.23 o 
 -18   2  11       44.08       39.64     14.31 o 
 -17   2  11    11465.68    11858.93    152.42 o 
 -16   2  11        0.83       -2.40      9.92 o 
 -15   2  11     3234.18     3218.72     71.63 o 
 -14   2  11     1254.66     1262.77     36.93 o 
 -13   2  11     3486.54     3555.04     62.80 o 
 -12   2  11     2767.63     2821.92     97.05 o 
 -11   2  11     3333.43     3418.57     75.61 o 
 -10   2  11      698.23      717.41     32.12 o 
  -9   2  11     6312.00     6131.43    105.56 o 
  -8   2  11     6776.90     6503.98     98.32 o 
  -7   2  11     1741.90     1615.61     41.74 o 
  -6   2  11     1777.65     1674.74     39.98 o 
  -5   2  11     1580.37     1634.70     36.87 o 
  -4   2  11     6403.46     6241.92     94.44 o 
  -3   2  11    13885.75    13389.82    206.01 o 
  -2   2  11     4218.13     4148.38     67.66 o 
  -1   2  11     1110.94     1032.54     37.87 o 
   0   2  11      419.02      462.64     24.72 o 
   1   2  11     1658.10     1600.04     33.18 o 
   2   2  11     1422.56     1359.65     31.46 o 
   3   2  11      831.20      805.76     30.64 o 
   4   2  11     2012.01     1961.49     39.29 o 
   5   2  11      207.36      201.45     16.01 o 
   6   2  11      338.49      348.07     20.26 o 
   7   2  11     1986.99     2069.70     46.87 o 
   8   2  11     1130.46     1022.87     42.48 o 
   9   2  11     1727.81     1738.05     45.24 o 
  10   2  11     1832.53     1855.10     47.48 o 
  11   2  11      682.70      575.07     30.96 o 
  12   2  11      524.25      566.06     31.35 o 
  13   2  11       71.18       55.48     17.13 o 
  14   2  11      128.45      102.35     19.62 o 
  15   2  11     2304.27     2285.63     68.43 o 
  16   2  11       78.50       57.03     21.20 o 
  17   2  11       13.90        2.27     18.52 o 
  18   2  11     1614.95     1688.29     65.76 o 
  19   2  11       64.62       54.06     30.65 o 
  20   2  11      121.02      138.50     34.05 o 
  21   2  11      120.77      131.56     36.17 o 
  22   2  11        5.15        8.05     40.58 o 
  23   2  11      619.38      522.14     69.36 o 
  24   2  11      292.39      225.98    109.67 o 
  25   2  11       24.90       44.54     39.61 o 
  26   2  11       67.99      150.74     78.66 o 
  27   2  11      887.53      924.74    111.93 o 
 -37   3  11      302.62      314.66     81.32 o 
 -36   3  11       87.86        3.49     45.86 o 
 -35   3  11       97.97       56.18     43.68 o 
 -34   3  11       34.12      -30.45     29.71 o 
 -33   3  11       93.11       60.96     33.03 o 
 -32   3  11        7.67       45.04     29.22 o 
 -31   3  11     1779.12     1809.47    127.34 o 
 -30   3  11     1932.53     1870.99     93.32 o 
 -29   3  11      336.11      249.37     39.32 o 
 -28   3  11      825.89      835.15     99.36 o 
 -27   3  11     1691.66     1654.40     85.80 o 
 -26   3  11     1974.49     2059.72     89.34 o 
 -25   3  11       64.88       50.92     22.15 o 
 -24   3  11      153.96      135.12     27.48 o 
 -23   3  11     1796.41     1684.97     67.03 o 
 -22   3  11     2420.22     2413.55     69.73 o 
 -21   3  11     2100.01     2118.35     67.56 o 
 -20   3  11     1494.79     1552.46     51.25 o 
 -19   3  11        0.88       11.14     14.13 o 
 -18   3  11      177.06      118.13     18.58 o 
 -17   3  11       76.64       85.37     16.37 o 
 -16   3  11       90.79       45.06     15.90 o 
 -15   3  11     3526.18     3352.94     71.76 o 
 -14   3  11     3209.25     3047.18    112.81 o 
 -13   3  11      253.71      240.65     24.00 o 
 -12   3  11     1440.41     1428.29     78.02 o 
 -11   3  11     8529.46     9128.16    154.41 o 
 -10   3  11     7391.31     7718.51    117.63 o 
  -9   3  11     1210.05     1332.49     40.99 o 
  -8   3  11      431.43      465.54     25.17 o 
  -7   3  11     7174.76     7330.09    119.37 o 
  -6   3  11     1681.77     1653.85     47.60 o 
  -5   3  11    13452.42    13638.09    177.61 o 
  -4   3  11     1449.59     1506.06     43.01 o 
  -3   3  11     2177.78     2226.40     52.93 o 
  -2   3  11     3002.98     3086.05     59.40 o 
  -1   3  11     6747.26     7134.94    103.91 o 
   0   3  11     1039.56     1093.62     33.52 o 
   1   3  11     2452.13     2395.06     49.83 o 
   2   3  11      395.03      443.71     36.52 o 
   3   3  11        0.72        1.54     10.42 o 
   4   3  11      766.98      797.40     30.95 o 
   5   3  11     7548.03     7293.28    104.73 o 
   6   3  11        2.42       16.31     11.84 o 
   7   3  11     1826.08     1679.76     46.59 o 
   8   3  11      317.08      278.36     26.27 o 
   9   3  11     2514.18     2575.94     64.92 o 
  10   3  11     2009.61     1909.67     56.80 o 
  11   3  11       64.52       87.15     18.90 o 
  12   3  11     1272.90     1233.99     67.02 o 
  13   3  11     1738.10     1737.42     60.93 o 
  14   3  11        4.74        9.11     16.66 o 
  15   3  11      281.96      256.20     30.59 o 
  16   3  11       41.43       65.40     23.55 o 
  17   3  11     1977.56     2126.78     81.25 o 
  18   3  11        0.04       38.87     27.01 o 
  19   3  11      165.88      143.46     31.33 o 
  20   3  11      693.07      563.13     56.95 o 
  21   3  11     3224.73     3590.10    165.68 o 
  22   3  11       59.30       51.12     42.89 o 
  23   3  11      420.97      470.77     97.55 o 
  24   3  11     1279.27     1163.03    191.50 o 
  25   3  11      486.06      456.79    122.46 o 
  26   3  11      331.39      394.09    114.31 o 
 -36   4  11      248.46      254.47     64.00 o 
 -35   4  11       13.82       13.57     38.88 o 
 -34   4  11     1093.83     1292.83    137.03 o 
 -33   4  11     1186.85     1286.11     92.96 o 
 -32   4  11      485.71      357.13     55.37 o 
 -31   4  11      172.15      173.18     38.67 o 
 -30   4  11       97.36       71.64     30.45 o 
 -29   4  11       48.24       39.62     27.14 o 
 -28   4  11      784.99      758.35     67.94 o 
 -27   4  11      856.89      737.17     55.62 o 
 -26   4  11       39.57       18.69     23.14 o 
 -25   4  11      125.22      108.85     37.93 o 
 -24   4  11     1974.71     2020.59     69.97 o 
 -23   4  11      239.36      216.06     28.20 o 
 -22   4  11        0.24        4.27     18.28 o 
 -21   4  11     3340.24     3366.67     85.45 o 
 -20   4  11     2230.99     2381.63     79.10 o 
 -19   4  11     1153.92     1133.83     73.93 o 
 -18   4  11      216.62      149.58     24.39 o 
 -17   4  11      992.32     1008.08     47.61 o 
 -16   4  11       65.06       53.11     19.87 o 
 -15   4  11      975.86      924.71     50.55 o 
 -14   4  11      509.54      515.50     45.62 o 
 -13   4  11       14.54        2.73     14.43 o 
 -12   4  11     2597.24     2628.42     70.90 o 
 -11   4  11      481.30      420.08     32.18 o 
 -10   4  11       31.68       48.05     17.04 o 
  -9   4  11      201.72      187.32     21.54 o 
  -8   4  11     1016.73      944.32     33.97 o 
  -7   4  11     3872.49     3811.42     60.55 o 
  -6   4  11       96.32       89.79     20.86 o 
  -5   4  11     1071.41     1057.81     33.33 o 
  -4   4  11      744.88      735.27     28.29 o 
  -3   4  11     5609.71     5461.53     83.19 o 
  -2   4  11      502.70      533.43     24.52 o 
  -1   4  11      769.50      689.66     27.36 o 
   0   4  11     1313.18     1268.27     40.05 o 
   1   4  11      108.28       45.84     17.61 o 
   2   4  11     4442.25     4464.66     84.77 o 
   3   4  11      501.57      438.92     28.02 o 
   4   4  11      535.58      521.22     36.59 o 
   5   4  11       84.25       32.73     14.54 o 
   6   4  11      823.09      752.58     50.43 o 
   7   4  11        0.38       -7.09     12.64 o 
   8   4  11      464.75      439.68     31.64 o 
   9   4  11      394.72      447.92     34.44 o 
  10   4  11      252.86      217.28     26.37 o 
  11   4  11     2817.03     2618.88     70.71 o 
  12   4  11       45.10       74.48     20.53 o 
  13   4  11      546.75      529.57     38.49 o 
  14   4  11     2180.47     2306.25     99.85 o 
  15   4  11      181.10      117.08     27.20 o 
  16   4  11     1418.18     1283.95     66.67 o 
  17   4  11      179.20      153.76     31.88 o 
  18   4  11        6.54       33.10     23.99 o 
  19   4  11     1107.55     1310.06     78.74 o 
  20   4  11       24.37       14.64     31.27 o 
  21   4  11      188.58      175.15     42.14 o 
  22   4  11      105.47       99.33     42.24 o 
  23   4  11      503.71      673.56     93.38 o 
  24   4  11      329.58      487.53     84.57 o 
  25   4  11      108.76      178.02     90.30 o 
 -34   5  11      120.74       53.50     48.62 o 
 -33   5  11       53.55       45.90     46.53 o 
 -32   5  11        3.58        6.05     38.51 o 
 -31   5  11      196.98      171.05     50.20 o 
 -30   5  11       53.56       74.79     40.53 o 
 -29   5  11      182.65      215.39     48.17 o 
 -28   5  11      154.82      215.96     40.61 o 
 -27   5  11       96.20       69.16     66.65 o 
 -26   5  11        5.97      -16.88     23.82 o 
 -25   5  11       97.60       74.01     28.06 o 
 -24   5  11     4245.80     4333.84    120.57 o 
 -23   5  11      121.91      165.39     31.74 o 
 -22   5  11     1529.61     1685.87     73.95 o 
 -21   5  11     1145.58     1066.21     78.31 o 
 -20   5  11     1949.89     2018.59     76.38 o 
 -19   5  11       25.59       56.28     23.05 o 
 -18   5  11      929.62      933.12     54.88 o 
 -17   5  11     2496.59     2560.54     80.62 o 
 -16   5  11     2688.97     2806.17    157.82 o 
 -15   5  11      158.15       97.96     28.04 o 
 -14   5  11        0.16       -1.35     18.22 o 
 -13   5  11      137.28      148.47     38.59 o 
 -12   5  11     1871.16     2006.90     71.91 o 
 -11   5  11      792.50      700.33     42.43 o 
 -10   5  11     6070.61     6479.21    147.23 o 
  -9   5  11      553.62      592.37     42.16 o 
  -8   5  11      330.96      328.80     34.55 o 
  -7   5  11      562.42      488.65     40.24 o 
  -6   5  11      140.66      117.22     19.64 o 
  -5   5  11     1746.55     1837.97     51.87 o 
  -4   5  11      492.78      548.38     32.09 o 
  -3   5  11     3495.51     3567.65     73.41 o 
  -2   5  11      340.30      341.01     22.78 o 
  -1   5  11      754.03      655.93     30.63 o 
   0   5  11     1670.69     1809.75     52.45 o 
   1   5  11      205.45      178.37     22.44 o 
   2   5  11     6115.88     6243.22    106.95 o 
   3   5  11     1143.83     1171.82     44.31 o 
   4   5  11     6999.04     6962.09    117.87 o 
   5   5  11      326.22      315.52     28.93 o 
   6   5  11      926.89      908.73     54.66 o 
   7   5  11      460.36      465.40     44.05 o 
   8   5  11     2522.78     2682.60     70.64 o 
   9   5  11       13.05        4.75     15.99 o 
  10   5  11       73.29       50.05     19.24 o 
  11   5  11     1282.30     1276.17     55.20 o 
  12   5  11      844.25      877.42     48.84 o 
  13   5  11      655.18      818.51     48.66 o 
  14   5  11      545.68      518.44     41.29 o 
  15   5  11       16.27      -17.36     18.45 o 
  16   5  11      814.81      880.37     63.26 o 
  17   5  11       40.75       36.99     29.63 o 
  18   5  11      101.28      103.44     35.56 o 
  19   5  11      199.41      105.84     34.72 o 
  20   5  11       59.95       36.62     37.18 o 
  21   5  11       13.44       50.16     38.48 o 
  22   5  11      103.26       62.08     42.06 o 
  23   5  11      344.56      310.95     60.68 o 
  24   5  11       53.37       23.00     44.04 o 
 -33   6  11     1021.36     1023.64    131.77 o 
 -32   6  11      152.07       25.19     77.64 o 
 -31   6  11     1644.36     1687.42    152.56 o 
 -30   6  11       47.91       55.86     55.20 o 
 -29   6  11       23.34       54.50     44.84 o 
 -28   6  11        0.17       -3.59     30.43 o 
 -27   6  11      495.64      507.66     50.72 o 
 -26   6  11       48.35       24.46     30.69 o 
 -25   6  11        9.51       -0.18     27.48 o 
 -24   6  11       49.34       50.43     34.76 o 
 -23   6  11      164.62      161.79     35.18 o 
 -22   6  11        1.59        8.65     23.46 o 
 -21   6  11     1670.42     1583.05     92.52 o 
 -20   6  11       84.21      148.25     31.13 o 
 -19   6  11     1376.89     1420.87     78.89 o 
 -18   6  11     5755.20     6149.26    141.60 o 
 -17   6  11        9.30       29.68     21.40 o 
 -16   6  11      148.81      115.95     34.46 o 
 -15   6  11     1272.91     1335.01     94.10 o 
 -14   6  11     2996.16     2972.24    104.35 o 
 -13   6  11        5.51      -27.87     25.70 o 
 -12   6  11      197.71       76.47     57.61 o 
 -11   6  11      403.84      402.40     91.00 o 
 -10   6  11     1758.96     1752.67     92.63 o 
  -9   6  11      488.47      535.93     56.16 o 
  -8   6  11      809.38      763.11     63.32 o 
  -7   6  11       71.38      103.64     32.89 o 
  -6   6  11     1133.46     1113.35     50.56 o 
  -5   6  11      101.28       67.94     22.22 o 
  -4   6  11     3181.83     3439.66     84.61 o 
  -3   6  11       21.55        2.77     20.12 o 
  -2   6  11      411.81      428.72     45.73 o 
  -1   6  11      802.81      811.21     53.73 o 
   0   6  11      494.00      465.32     30.32 o 
   1   6  11     1609.21     1660.03     60.08 o 
   2   6  11      389.71      318.91     37.56 o 
   3   6  11        0.25       -3.86     16.84 o 
   4   6  11     3226.32     3399.20     79.00 o 
   5   6  11      868.83      878.22     51.50 o 
   6   6  11     5199.67     5423.90    124.47 o 
   7   6  11      806.27      772.01     44.94 o 
   8   6  11     1058.06     1175.56     96.84 o 
   9   6  11      809.96      760.96     45.33 o 
  10   6  11        1.16        6.35     18.77 o 
  11   6  11     1165.17     1129.53     55.43 o 
  12   6  11        1.10        7.92     19.90 o 
  13   6  11      188.78      176.49     30.25 o 
  14   6  11      648.85      508.55     44.47 o 
  15   6  11        4.05       26.64     23.59 o 
  16   6  11        5.98       -5.30     25.17 o 
  17   6  11       10.74       19.23     31.75 o 
  18   6  11        6.40       -9.78     30.22 o 
  19   6  11      348.44      386.91     62.91 o 
  20   6  11      695.13      825.22     85.53 o 
  21   6  11      569.37      688.48     82.24 o 
  22   6  11        2.69        1.96     39.10 o 
 -30   7  11       74.48       18.85     54.24 o 
 -29   7  11        1.37      -52.63     37.62 o 
 -28   7  11        7.85       -6.69     43.29 o 
 -27   7  11      463.32      424.66     85.18 o 
 -26   7  11      198.30      144.77     49.14 o 
 -25   7  11      922.26      899.73     91.14 o 
 -24   7  11     1823.60     1942.82    120.36 o 
 -23   7  11       81.01      101.82     35.20 o 
 -22   7  11       39.76       27.32     29.42 o 
 -21   7  11       57.99       33.19     28.37 o 
 -20   7  11       41.13       18.18     27.38 o 
 -19   7  11       19.91       44.15     25.37 o 
 -18   7  11        2.97      -17.22     22.40 o 
 -17   7  11       59.43       41.02     30.08 o 
 -16   7  11     2967.61     3068.67    112.50 o 
 -15   7  11      118.07      166.20     79.90 o 
 -14   7  11      141.27       23.59     82.39 o 
 -13   7  11       22.77      -38.09     33.29 o 
 -12   7  11     2228.57     2364.38    246.17 o 
 -11   7  11      235.01      251.38     89.30 o 
 -10   7  11     1934.90     1986.15    102.10 o 
  -9   7  11      333.86      158.50     41.77 o 
  -8   7  11      499.88      515.98     59.68 o 
  -7   7  11        0.21       14.44     31.39 o 
  -6   7  11      209.39      128.62     40.08 o 
  -5   7  11       32.58      -20.64     23.89 o 
  -4   7  11      302.30      259.84     37.25 o 
  -3   7  11        5.65      -11.49     22.91 o 
  -2   7  11      768.68      760.84     51.42 o 
  -1   7  11      935.73      923.98     53.66 o 
   0   7  11       13.07       16.08     22.19 o 
   1   7  11      100.71       83.11     24.20 o 
   2   7  11      141.25      153.55     25.44 o 
   3   7  11        9.60        6.19     19.24 o 
   4   7  11      467.59      434.12     35.66 o 
   5   7  11      297.11      294.55     35.05 o 
   6   7  11       43.22       19.54     21.26 o 
   7   7  11      509.62      496.87     40.70 o 
   8   7  11       14.69       -0.01     20.60 o 
   9   7  11       30.16        1.50     23.86 o 
  10   7  11       70.21       79.88     29.81 o 
  11   7  11       49.56       76.41     30.46 o 
  12   7  11      168.46      110.30     29.38 o 
  13   7  11        1.04        1.91     24.21 o 
  14   7  11     1870.78     1987.16    116.59 o 
  15   7  11      482.07      485.39     67.52 o 
  16   7  11       58.93       38.76     38.56 o 
  17   7  11       19.11       21.85     35.35 o 
  18   7  11      233.80      215.32     53.35 o 
  19   7  11       41.93       18.39     38.98 o 
 -27   8  11        0.29       13.33     36.52 o 
 -26   8  11      252.19      289.45     55.15 o 
 -25   8  11        0.42       65.41     39.74 o 
 -24   8  11      622.14      722.48    155.40 o 
 -23   8  11        0.01       -7.63     35.56 o 
 -22   8  11       40.45       72.44     41.37 o 
 -21   8  11      758.07      615.60     71.76 o 
 -20   8  11       23.08       57.06     56.48 o 
 -19   8  11      211.68      268.74     49.38 o 
 -18   8  11      161.80      154.99     40.79 o 
 -17   8  11      151.14       90.76     36.22 o 
 -16   8  11      886.44      966.73     70.62 o 
 -15   8  11      375.11      325.30     48.32 o 
 -14   8  11     1110.92     1066.81    157.32 o 
 -13   8  11      501.53      599.39    107.29 o 
 -12   8  11       12.67       39.39     85.56 o 
 -11   8  11      652.78      628.04     81.31 o 
 -10   8  11        3.78       71.21     45.89 o 
  -9   8  11        5.50       25.71     31.58 o 
  -8   8  11      407.62      410.05     59.19 o 
  -7   8  11      558.83      528.57     70.96 o 
  -6   8  11      930.79      796.79     84.09 o 
  -5   8  11      295.57      316.35     60.10 o 
  -4   8  11      778.36      795.65     68.63 o 
  -3   8  11      540.30      522.20     50.13 o 
  -2   8  11     1434.19     1563.28     72.16 o 
  -1   8  11      134.46      101.07     32.02 o 
   0   8  11      119.48       60.52     28.04 o 
   1   8  11      104.79       96.59     30.75 o 
   2   8  11      152.30      105.16     26.98 o 
   3   8  11     1858.16     1923.57     67.01 o 
   4   8  11       22.66       15.00     23.31 o 
   5   8  11       29.42       18.40     23.60 o 
   6   8  11       11.75       16.02     23.54 o 
   7   8  11       17.33        9.36     25.87 o 
   8   8  11       53.68       52.03     27.95 o 
   9   8  11       94.13       39.66     34.22 o 
  10   8  11      537.12      476.97     61.30 o 
  11   8  11      333.28      231.04     55.54 o 
  12   8  11      688.16      820.51    103.64 o 
  13   8  11        2.29      110.49     55.50 o 
  14   8  11      684.67      481.39     84.49 o 
  15   8  11       37.88       16.37     46.39 o 
  16   8  11      310.47      376.73     83.84 o 
 -22   9  11      138.95      147.09    163.54 o 
 -21   9  11      113.35       89.66     45.87 o 
 -20   9  11      100.34       37.03     41.91 o 
 -19   9  11        1.04       24.56     37.94 o 
 -18   9  11        1.00      -18.15     54.21 o 
 -17   9  11       44.20      114.59     38.44 o 
 -16   9  11      413.23      266.57     53.53 o 
 -15   9  11       19.01       18.81     33.61 o 
 -14   9  11     1446.10     1621.13    369.98 o 
 -13   9  11      836.45      632.10     73.79 o 
 -12   9  11      397.01      449.32    132.87 o 
 -11   9  11      100.20       86.57     62.25 o 
 -10   9  11      130.67      181.17     70.92 o 
  -9   9  11       27.20       71.04     56.98 o 
  -8   9  11      749.51      925.81    200.61 o 
  -7   9  11        7.31       44.40     35.19 o 
  -6   9  11      285.72      263.56     71.68 o 
  -5   9  11      176.43      188.56     58.84 o 
  -4   9  11       86.26       48.87     44.69 o 
  -3   9  11        0.36        5.30     37.45 o 
  -2   9  11      452.59      382.93     47.12 o 
  -1   9  11      415.16      345.36     45.00 o 
   0   9  11      210.55      159.94     38.38 o 
   1   9  11      269.59      213.70     52.64 o 
   2   9  11      428.14      225.06     42.05 o 
   3   9  11      466.95      427.85     71.58 o 
   4   9  11      383.59      329.28     44.34 o 
   5   9  11        5.79       11.46     34.56 o 
   6   9  11       25.20       20.70     33.38 o 
   7   9  11      102.92       72.15     39.34 o 
   8   9  11        0.41       40.22     36.67 o 
   9   9  11       52.35       18.28     34.72 o 
  10   9  11       27.34       52.74     45.79 o 
  11   9  11        0.01        1.82     50.76 o 
 -15  10  11      107.66      119.93     40.25 o 
 -14  10  11      314.37      332.04     58.06 o 
 -13  10  11       18.23       50.84     38.59 o 
 -12  10  11      121.87      148.89     39.39 o 
 -11  10  11      220.78      177.85     55.34 o 
 -10  10  11      170.61      188.33    109.33 o 
  -9  10  11       88.32      140.00     86.38 o 
  -8  10  11      179.90      200.90     99.30 o 
  -7  10  11       58.11      -19.63     46.76 o 
  -6  10  11       21.06       20.59     51.05 o 
  -5  10  11       22.31       47.37     51.31 o 
  -4  10  11      617.14      474.74    171.12 o 
  -3  10  11      463.92      300.36     73.45 o 
  -2  10  11       52.45       30.91     48.21 o 
  -1  10  11        0.76       31.95     47.11 o 
   0  10  11      617.27      422.75     69.65 o 
   1  10  11      599.26      605.71     70.41 o 
   2  10  11       72.03       38.14     39.55 o 
   3  10  11      634.49      476.37     65.21 o 
   4  10  11      627.17      642.98     74.83 o 
 -39   0  12       17.32       15.17    112.27 o 
 -38   0  12      207.69      333.88    144.19 o 
 -37   0  12      106.27      -28.97     87.83 o 
 -36   0  12        5.58       19.69     91.22 o 
 -35   0  12       85.42      -28.07     82.39 o 
 -34   0  12       99.68      266.42    116.80 o 
 -33   0  12      327.62      398.32     59.34 o 
 -32   0  12       19.88       12.14     27.93 o 
 -31   0  12       36.83       15.57     31.48 o 
 -30   0  12     3683.01     3980.31    241.19 o 
 -29   0  12     5687.67     6117.00    203.21 o 
 -28   0  12     1203.04     1195.69    109.12 o 
 -27   0  12       83.14      134.86     31.52 o 
 -26   0  12      178.97      130.11     29.90 o 
 -25   0  12       24.89       49.85     25.07 o 
 -24   0  12    10970.63    11110.27    208.50 o 
 -23   0  12     2993.76     2828.63     77.98 o 
 -22   0  12       29.65      -16.52     15.94 o 
 -21   0  12     1503.01     1184.30     64.19 o 
 -20   0  12     1776.24     1561.83     70.12 o 
 -19   0  12     1373.42     1287.98     57.01 o 
 -18   0  12     1220.08     1174.44     80.97 o 
 -17   0  12     1377.59     1415.72     58.98 o 
 -16   0  12    30236.41    30438.84    428.65 o 
 -15   0  12     8319.46     8222.46    136.76 o 
 -14   0  12     1782.12     1699.84     54.38 o 
 -13   0  12     2227.91     2194.23     62.08 o 
 -12   0  12      715.28      692.58     44.92 o 
 -11   0  12      548.52      627.19     33.66 o 
 -10   0  12       22.44        9.24     12.32 o 
  -9   0  12    22879.53    22679.04    538.10 o 
  -8   0  12     3982.92     3926.17     94.32 o 
  -7   0  12     2703.63     2745.14     68.52 o 
  -6   0  12      114.00      112.44     16.73 o 
  -5   0  12     3702.41     3739.60     76.85 o 
  -4   0  12     2177.69     2223.25     56.13 o 
  -3   0  12    27754.30    27836.95    333.54 o 
  -2   0  12      160.98      236.25     32.23 o 
  -1   0  12     1091.12     1094.73     39.75 o 
   0   0  12     1480.14     1513.23     53.33 o 
   1   0  12      637.63      675.29     34.10 o 
   2   0  12     1740.91     1736.59     58.38 o 
   3   0  12     3538.33     3486.84     71.39 o 
   4   0  12    12759.73    12728.17    177.51 o 
   5   0  12      544.41      628.18     32.22 o 
   6   0  12       85.88       74.76     16.34 o 
   7   0  12     6075.58     5727.07    148.99 o 
   8   0  12     1146.93     1033.88     41.95 o 
   9   0  12      460.22      213.87     57.99 o 
  10   0  12      248.16      328.89     43.01 o 
  11   0  12     6566.34     6148.78    196.90 o 
  12   0  12     3624.71     3806.94    162.07 o 
  13   0  12      104.54       98.78     35.62 o 
  14   0  12       20.04       21.44     72.77 o 
  15   0  12       16.63       18.84    120.99 o 
  16   0  12      501.02      513.20     71.09 o 
  17   0  12     7427.97     7891.88    252.17 o 
  18   0  12     1894.18     1965.12    120.60 o 
  19   0  12      231.46      178.97     83.30 o 
  20   0  12      131.05      -18.27     95.41 o 
  21   0  12      695.92      728.87     90.60 o 
  22   0  12      265.93      265.67    137.06 o 
  23   0  12      432.59      526.52     83.18 o 
  24   0  12      324.57      262.98     67.49 o 
  25   0  12      577.76      463.79     83.69 o 
  26   0  12      104.02      -44.14     74.02 o 
  27   0  12       32.49      -12.68     64.97 o 
 -39   1  12       33.81       22.42     82.19 o 
 -38   1  12      294.92      169.27     90.53 o 
 -37   1  12        7.87       52.67     37.96 o 
 -36   1  12      287.45      186.87     87.96 o 
 -35   1  12        0.05       45.00     35.59 o 
 -34   1  12        2.12      -27.70     28.79 o 
 -33   1  12      190.61      171.39     46.94 o 
 -32   1  12      290.54      264.42    129.07 o 
 -31   1  12       87.50       81.06     27.94 o 
 -30   1  12      350.01      421.28     47.94 o 
 -29   1  12     1110.55     1285.76     71.17 o 
 -28   1  12       11.46       40.90     21.30 o 
 -27   1  12      928.69      842.95     41.21 o 
 -26   1  12        5.90       -5.74     13.78 o 
 -25   1  12      690.67      636.33     50.12 o 
 -24   1  12       67.30       36.88     20.06 o 
 -23   1  12        0.91       10.69     12.87 o 
 -22   1  12     3062.84     3031.01     62.37 o 
 -21   1  12      183.70      127.97     17.43 o 
 -20   1  12     1109.35     1050.21     53.96 o 
 -19   1  12    29414.68    29289.50    309.47 o 
 -18   1  12    12468.61    12615.11    154.44 o 
 -17   1  12      159.98       69.79     19.01 o 
 -16   1  12     6172.41     6324.87     95.87 o 
 -15   1  12     3859.85     3834.28     79.49 o 
 -14   1  12       43.58       39.54     11.76 o 
 -13   1  12     1854.95     2005.66     45.55 o 
 -12   1  12      505.78      438.96     22.74 o 
 -11   1  12     3875.41     4018.03     72.08 o 
 -10   1  12     3097.01     2941.85     58.85 o 
  -9   1  12     6953.33     7223.39    101.25 o 
  -8   1  12     6206.46     6661.92     95.17 o 
  -7   1  12     7300.97     6859.29    102.07 o 
  -6   1  12     7930.70     7253.92    126.22 o 
  -5   1  12     7139.05     6895.80     81.08 o 
  -4   1  12     4501.87     4800.28     62.99 o 
  -3   1  12     4325.56     4596.82     58.73 o 
  -2   1  12     2314.84     2234.81     39.18 o 
  -1   1  12     5532.80     5650.70     75.32 o 
   0   1  12      289.87      237.98     18.44 o 
   1   1  12     3073.23     3233.07     50.35 o 
   2   1  12        7.82       20.39      9.24 o 
   3   1  12     4360.19     4264.11     62.79 o 
   4   1  12    10525.92    10323.25    116.81 o 
   5   1  12       83.56       33.97     11.16 o 
   6   1  12    13516.50    13597.38    147.58 o 
   7   1  12    25643.37    25370.71    234.98 o 
   8   1  12      861.53      701.78     31.54 o 
   9   1  12      568.49      447.53     27.22 o 
  10   1  12     3009.31     2923.76     65.20 o 
  11   1  12      196.12      163.30     25.93 o 
  12   1  12      447.40      459.25     43.43 o 
  13   1  12     1591.70     1705.30     65.30 o 
  14   1  12      129.62      116.78     28.80 o 
  15   1  12     1067.63     1042.24     74.24 o 
  16   1  12      115.37       82.50     28.16 o 
  17   1  12       52.82       42.32     34.63 o 
  18   1  12     1109.73     1098.39     80.77 o 
  19   1  12        4.70       33.90     26.98 o 
  20   1  12      302.52      268.80     99.90 o 
  21   1  12      354.89      343.86     82.75 o 
  22   1  12      191.66      168.88     41.01 o 
  23   1  12       24.43       16.53     35.92 o 
  24   1  12      104.48       67.46     42.95 o 
  25   1  12       14.11       46.89     44.70 o 
  26   1  12      274.04      264.60     52.77 o 
  27   1  12        5.24      -34.35     42.67 o 
 -38   2  12       62.48       41.56     45.27 o 
 -37   2  12        2.26       69.07     47.28 o 
 -36   2  12      821.06     1150.11     99.22 o 
 -35   2  12     1140.38     1205.33     98.65 o 
 -34   2  12     1092.73      989.33     76.21 o 
 -33   2  12        9.11       41.79     32.25 o 
 -32   2  12     1125.10     1270.75     78.59 o 
 -31   2  12      358.56      390.02     58.15 o 
 -30   2  12      148.73      114.10     30.73 o 
 -29   2  12        2.89       20.42     22.34 o 
 -28   2  12      818.35      850.55     59.80 o 
 -27   2  12      210.49      237.71     38.66 o 
 -26   2  12     5220.78     5440.58    146.76 o 
 -25   2  12     2156.68     2196.67     88.67 o 
 -24   2  12      670.09      694.94     54.92 o 
 -23   2  12       87.18       75.17     20.97 o 
 -22   2  12      931.05      780.81     45.15 o 
 -21   2  12     1689.28     1505.69     54.70 o 
 -20   2  12      704.08      646.26     48.78 o 
 -19   2  12     5559.64     5388.36     91.47 o 
 -18   2  12      781.37      918.40     36.85 o 
 -17   2  12      202.51      207.92     20.11 o 
 -16   2  12       86.86       82.95     22.15 o 
 -15   2  12      580.76      610.40     36.32 o 
 -14   2  12       52.27       44.16     13.22 o 
 -13   2  12    19203.65    19014.32    400.14 o 
 -12   2  12     1517.90     1543.53     50.22 o 
 -11   2  12     3805.81     3803.10     72.31 o 
 -10   2  12      899.95      956.78     35.59 o 
  -9   2  12     1308.04     1340.46     39.82 o 
  -8   2  12       83.63       95.18     15.32 o 
  -7   2  12     2029.07     2050.98     49.01 o 
  -6   2  12      870.60      901.38     33.11 o 
  -5   2  12     1379.12     1310.75     40.02 o 
  -4   2  12      565.28      511.29     29.96 o 
  -3   2  12     2511.60     2551.77     51.72 o 
  -2   2  12     1624.55     1646.76     41.26 o 
  -1   2  12     3659.05     3581.59     63.91 o 
   0   2  12      897.54      838.59     27.66 o 
   1   2  12    26507.72    26202.86    256.26 o 
   2   2  12      152.32      142.73     15.97 o 
   3   2  12     2699.03     2592.71     46.82 o 
   4   2  12      185.69      172.09     17.22 o 
   5   2  12     1210.87     1286.99     36.32 o 
   6   2  12     4358.83     4330.27     72.52 o 
   7   2  12     8880.11     8297.82    112.94 o 
   8   2  12     1257.24     1141.83     38.19 o 
   9   2  12     3929.88     3745.95     69.89 o 
  10   2  12     1485.84     1381.72     63.72 o 
  11   2  12     1069.74     1199.63     41.95 o 
  12   2  12       51.38       42.69     15.99 o 
  13   2  12      742.77      645.43     38.42 o 
  14   2  12     1558.82     1629.30     57.18 o 
  15   2  12       70.12       58.43     21.02 o 
  16   2  12      953.30     1026.67     53.06 o 
  17   2  12       35.46       64.57     31.88 o 
  18   2  12        7.58       20.83     34.11 o 
  19   2  12     1406.33     1647.51    173.22 o 
  20   2  12     2591.06     3325.70    137.77 o 
  21   2  12      738.78      693.71    103.47 o 
  22   2  12      347.10      231.29     43.64 o 
  23   2  12      296.67      264.21     55.05 o 
  24   2  12      355.43      317.76     56.01 o 
  25   2  12       22.89       29.50     87.37 o 
  26   2  12        4.80       -4.73     37.05 o 
 -37   3  12      977.97      968.70    101.32 o 
 -36   3  12        1.45        6.42     47.02 o 
 -35   3  12      440.45      427.99     88.08 o 
 -34   3  12       70.74      100.65     36.21 o 
 -33   3  12     1000.79     1036.06     71.41 o 
 -32   3  12       45.41       35.98     28.57 o 
 -31   3  12       33.94       12.91     27.07 o 
 -30   3  12       20.82        3.54     24.85 o 
 -29   3  12     1185.27     1358.72     70.67 o 
 -28   3  12      366.44      421.56     60.37 o 
 -27   3  12       97.96      136.61     36.01 o 
 -26   3  12      258.56      253.38     41.19 o 
 -25   3  12      152.48      126.27     28.16 o 
 -24   3  12      514.38      526.24     47.40 o 
 -23   3  12      163.53      216.38     30.46 o 
 -22   3  12      270.33      216.31     30.56 o 
 -21   3  12      957.03      865.80     42.27 o 
 -20   3  12        3.83        1.65     14.54 o 
 -19   3  12     4181.17     4274.01     86.72 o 
 -18   3  12    10697.81    10875.07    158.51 o 
 -17   3  12      836.84      856.05     37.23 o 
 -16   3  12     2666.80     2841.69     67.50 o 
 -15   3  12       32.50       25.74     14.81 o 
 -14   3  12     1691.57     1833.12     63.84 o 
 -13   3  12     1094.83     1096.39     41.31 o 
 -12   3  12     1369.23     1342.87     44.01 o 
 -11   3  12      497.53      463.89     28.29 o 
 -10   3  12      236.06      234.84     22.26 o 
  -9   3  12        2.01       -2.16     11.46 o 
  -8   3  12     3176.16     3373.75     79.62 o 
  -7   3  12       41.92       16.24     11.31 o 
  -6   3  12      336.71      223.82     18.14 o 
  -5   3  12       71.53       75.10     15.16 o 
  -4   3  12     4039.72     4143.74     76.35 o 
  -3   3  12        0.14        5.80     11.99 o 
  -2   3  12      263.40      214.31     19.24 o 
  -1   3  12      859.28      873.76     37.86 o 
   0   3  12     5843.33     5790.37     92.58 o 
   1   3  12      290.37      237.41     22.04 o 
   2   3  12     4058.13     4061.42     81.39 o 
   3   3  12      180.45      167.69     22.90 o 
   4   3  12     4692.82     4705.91    110.49 o 
   5   3  12     1358.34     1193.46     48.40 o 
   6   3  12     4105.05     4136.42     83.72 o 
   7   3  12     1473.37     1530.10     51.76 o 
   8   3  12      782.50      709.30     38.85 o 
   9   3  12       72.50      122.28     22.67 o 
  10   3  12      320.48      264.59     36.68 o 
  11   3  12       29.32       39.20     19.04 o 
  12   3  12     3328.46     3261.53     81.42 o 
  13   3  12      104.63       86.66     23.97 o 
  14   3  12      690.16      713.88     49.66 o 
  15   3  12     1037.09     1095.08     60.97 o 
  16   3  12        4.94       44.60     24.54 o 
  17   3  12      376.65      404.15     42.29 o 
  18   3  12       14.17       77.57     35.46 o 
  19   3  12      178.74      125.43     36.02 o 
  20   3  12      248.17      218.25     42.68 o 
  21   3  12      200.66      153.56     65.51 o 
  22   3  12       12.10       21.28     78.55 o 
  23   3  12      192.72      160.71     91.22 o 
  24   3  12       10.93       52.06     65.64 o 
  25   3  12       22.71       61.80     78.55 o 
 -36   4  12      203.94       65.38     43.81 o 
 -35   4  12        0.22       12.93     37.31 o 
 -34   4  12     1560.81     1501.50    107.90 o 
 -33   4  12      405.20      493.30     73.86 o 
 -32   4  12      192.76      254.54     55.48 o 
 -31   4  12       35.52       64.09     32.48 o 
 -30   4  12      200.90      181.82     38.81 o 
 -29   4  12       11.06        8.16     30.26 o 
 -28   4  12      146.84      156.82     39.15 o 
 -27   4  12      471.71      451.61     47.16 o 
 -26   4  12       21.23       37.15     25.02 o 
 -25   4  12       39.18       77.50     26.54 o 
 -24   4  12       63.06       54.46     23.32 o 
 -23   4  12      258.38      247.79     32.09 o 
 -22   4  12       36.14       10.41     18.83 o 
 -21   4  12       96.88      136.57     24.82 o 
 -20   4  12      658.92      699.68     47.80 o 
 -19   4  12     3350.20     3595.97     81.16 o 
 -18   4  12       74.77       55.75     19.65 o 
 -17   4  12       72.12       67.81     22.07 o 
 -16   4  12      447.93      447.87     39.46 o 
 -15   4  12      460.44      456.71     38.66 o 
 -14   4  12     5991.75     6079.57    120.82 o 
 -13   4  12        0.08       15.75     16.98 o 
 -12   4  12     4730.16     4741.57    101.49 o 
 -11   4  12     9777.01     9633.66    168.62 o 
 -10   4  12     1280.36     1280.52     52.54 o 
  -9   4  12      769.65      825.69     49.82 o 
  -8   4  12     1432.46     1447.84    107.21 o 
  -7   4  12      115.07      119.44     20.73 o 
  -6   4  12    14846.80    14989.55    213.05 o 
  -5   4  12        0.31        4.38     11.92 o 
  -4   4  12     2158.58     2178.55     56.93 o 
  -3   4  12      193.51      134.47     28.49 o 
  -2   4  12     1148.00     1146.61     39.58 o 
  -1   4  12     3287.28     3181.90     63.68 o 
   0   4  12     5614.97     5794.81    108.86 o 
   1   4  12        2.99        4.39     14.46 o 
   2   4  12     1502.64     1416.05     48.09 o 
   3   4  12     1801.64     1635.28     54.46 o 
   4   4  12        3.16       16.98     14.14 o 
   5   4  12       23.92       20.72     15.56 o 
   6   4  12      519.72      503.85     46.26 o 
   7   4  12     1933.54     1928.94     58.55 o 
   8   4  12     2056.25     2012.63    109.40 o 
   9   4  12     1028.23     1090.52     68.94 o 
  10   4  12      130.67       89.89     20.14 o 
  11   4  12     1285.27     1194.28     77.05 o 
  12   4  12        8.84       16.33     19.96 o 
  13   4  12      380.18      453.88     42.91 o 
  14   4  12       10.17        3.09     21.48 o 
  15   4  12      972.26      752.62     54.85 o 
  16   4  12      418.15      403.68     43.87 o 
  17   4  12       77.98       38.11     32.01 o 
  18   4  12      126.61      128.28     33.21 o 
  19   4  12      123.07      143.74     40.35 o 
  20   4  12      837.79      902.84     76.05 o 
  21   4  12      613.54      652.68     66.37 o 
  22   4  12       38.32        8.57     43.88 o 
  23   4  12       11.11       86.14     55.54 o 
  24   4  12        2.70        9.33     59.36 o 
 -35   5  12      396.63      344.39    131.11 o 
 -34   5  12        0.23       31.70     65.84 o 
 -33   5  12       57.55      119.72     53.17 o 
 -32   5  12      194.04      154.41     47.32 o 
 -31   5  12       96.81      114.04     49.24 o 
 -30   5  12      157.67      181.84     69.34 o 
 -29   5  12      167.77      162.20     44.71 o 
 -28   5  12      702.13      746.51     61.29 o 
 -27   5  12        1.49        8.65     36.12 o 
 -26   5  12     1987.23     1988.45     87.95 o 
 -25   5  12     1939.42     1998.19     84.31 o 
 -24   5  12       86.28       75.92     28.60 o 
 -23   5  12     4706.77     5249.51    158.29 o 
 -22   5  12      138.14      134.11     33.97 o 
 -21   5  12     1506.26     1548.84     72.14 o 
 -20   5  12     3035.52     3033.77    126.27 o 
 -19   5  12      527.60      468.07     43.16 o 
 -18   5  12     1006.99     1048.88     70.22 o 
 -17   5  12     1387.14     1512.09     76.78 o 
 -16   5  12       53.89       10.21     21.25 o 
 -15   5  12       42.47       24.65     22.04 o 
 -14   5  12     3421.25     3515.46    121.68 o 
 -13   5  12      477.13      464.52     48.67 o 
 -12   5  12       21.33       21.99     21.08 o 
 -11   5  12     1322.32     1317.99    107.88 o 
 -10   5  12        8.49       23.22     18.49 o 
  -9   5  12     1328.09     1328.88     60.87 o 
  -8   5  12      829.70      791.88     49.14 o 
  -7   5  12      922.77      937.05     44.10 o 
  -6   5  12     6671.16     6967.88    113.34 o 
  -5   5  12       92.92       80.93     15.43 o 
  -4   5  12     2037.13     2195.65     51.93 o 
  -3   5  12       79.59       77.73     16.02 o 
  -2   5  12      879.72      860.91     35.47 o 
  -1   5  12       22.21       35.27     16.00 o 
   0   5  12       91.37       73.79     17.86 o 
   1   5  12      995.93     1010.19     47.04 o 
   2   5  12     1835.40     2014.79     62.05 o 
   3   5  12       26.89       34.99     17.47 o 
   4   5  12     1447.84     1468.45     70.30 o 
   5   5  12     1716.20     1834.36     62.59 o 
   6   5  12      528.91      539.07     39.62 o 
   7   5  12      276.16      267.38     31.66 o 
   8   5  12      835.66      752.56     43.58 o 
   9   5  12       46.42       52.08     19.76 o 
  10   5  12     3569.90     3690.98     89.47 o 
  11   5  12      804.55      748.01     46.06 o 
  12   5  12      498.79      479.43     39.26 o 
  13   5  12      209.38      204.78     29.91 o 
  14   5  12     2690.69     3021.92    110.15 o 
  15   5  12      503.07      565.75     50.71 o 
  16   5  12       21.38       11.43     25.96 o 
  17   5  12     1315.65     1512.61     79.22 o 
  18   5  12        0.26       27.85     29.95 o 
  19   5  12      830.19     1005.39     90.16 o 
  20   5  12      335.78      336.06     57.37 o 
  21   5  12      178.12      134.99     46.56 o 
  22   5  12      412.96      549.37    116.15 o 
  23   5  12      126.42       64.28     48.84 o 
 -33   6  12      328.06      155.51     98.35 o 
 -32   6  12      138.51      128.78    100.62 o 
 -31   6  12      154.43      318.73     89.52 o 
 -30   6  12      498.67      570.27     94.51 o 
 -29   6  12      754.92      762.71     76.54 o 
 -28   6  12      119.72      118.60     39.03 o 
 -27   6  12       65.99       62.42     42.07 o 
 -26   6  12      233.97      207.87     43.16 o 
 -25   6  12       84.53       38.59     36.05 o 
 -24   6  12      140.61       64.64     31.09 o 
 -23   6  12      159.76       83.67     33.09 o 
 -22   6  12      206.44      162.86     40.82 o 
 -21   6  12       23.81       33.97     25.02 o 
 -20   6  12       73.48       65.44     27.60 o 
 -19   6  12      131.58       53.19     26.83 o 
 -18   6  12     1657.47     1660.87    101.08 o 
 -17   6  12        4.26        6.35     21.28 o 
 -16   6  12       29.71       -6.95     24.32 o 
 -15   6  12       40.70       64.44     30.65 o 
 -14   6  12      789.22      586.04     64.39 o 
 -13   6  12        4.48      -12.22     29.56 o 
 -12   6  12        3.32       -1.46     37.01 o 
 -11   6  12      336.70      329.66     64.97 o 
 -10   6  12      224.48      170.77     39.92 o 
  -9   6  12     1979.61     1978.70    106.57 o 
  -8   6  12       13.86       26.44     28.64 o 
  -7   6  12       14.78        9.15     27.38 o 
  -6   6  12       16.31       24.32     21.17 o 
  -5   6  12       31.98       42.49     21.68 o 
  -4   6  12      770.74      698.24     47.73 o 
  -3   6  12      864.29      848.89     37.81 o 
  -2   6  12      269.97      202.82     23.91 o 
  -1   6  12     1268.38     1387.27     50.07 o 
   0   6  12        0.23        4.38     15.53 o 
   1   6  12      774.71      749.13     39.41 o 
   2   6  12      638.86      605.03     36.74 o 
   3   6  12       90.91       84.11     21.89 o 
   4   6  12      519.11      494.13     36.54 o 
   5   6  12       14.95       19.01     19.18 o 
   6   6  12      869.83      928.03     51.74 o 
   7   6  12      123.33      146.80     28.88 o 
   8   6  12      641.27      609.62     60.79 o 
   9   6  12      112.10       74.22     27.98 o 
  10   6  12      102.05      119.05     27.12 o 
  11   6  12      758.19      697.78     57.38 o 
  12   6  12      450.19      545.40     53.16 o 
  13   6  12      104.55      116.19     30.31 o 
  14   6  12      115.22       82.12     28.94 o 
  15   6  12      137.04      109.90     32.02 o 
  16   6  12       31.99       54.05     34.23 o 
  17   6  12       14.83       20.58     32.61 o 
  18   6  12       10.86       31.71     36.72 o 
  19   6  12      955.40      899.03    112.23 o 
  20   6  12      757.13      883.19     88.61 o 
  21   6  12      117.73      103.82     58.74 o 
 -30   7  12      149.52      190.24     72.40 o 
 -29   7  12       51.02       65.71     41.98 o 
 -28   7  12      148.17      242.58     53.52 o 
 -27   7  12      173.91      132.27     52.91 o 
 -26   7  12       21.47      -32.63     31.65 o 
 -25   7  12       70.52       28.01     38.07 o 
 -24   7  12      728.18      889.39     68.81 o 
 -23   7  12       20.56       11.75     38.94 o 
 -22   7  12      141.65      120.76     33.96 o 
 -21   7  12        0.31      -10.96     38.33 o 
 -20   7  12        6.97       28.74     28.10 o 
 -19   7  12      940.85      916.45     66.75 o 
 -18   7  12     1562.42     1629.51    104.21 o 
 -17   7  12      435.39      475.36     54.50 o 
 -16   7  12     1133.77     1233.95    129.36 o 
 -15   7  12     1843.23     2065.54    129.06 o 
 -14   7  12       30.45       34.43     39.30 o 
 -13   7  12       44.65       77.83     52.18 o 
 -12   7  12       85.15      101.40     48.99 o 
 -11   7  12      570.72      469.35     70.21 o 
 -10   7  12     6285.12     6714.43    194.21 o 
  -9   7  12      171.13      181.33     51.65 o 
  -8   7  12      383.56      333.65    107.24 o 
  -7   7  12       19.00        2.07     37.98 o 
  -6   7  12     2757.99     2844.23    119.23 o 
  -5   7  12       11.57       15.46     27.44 o 
  -4   7  12      457.17      520.36     74.69 o 
  -3   7  12      255.55      260.04     41.84 o 
  -2   7  12       41.91       27.85     25.18 o 
  -1   7  12      117.30      109.58     22.87 o 
   0   7  12     1938.13     2127.87     93.53 o 
   1   7  12       70.91       77.93     22.74 o 
   2   7  12      540.85      507.37     37.37 o 
   3   7  12     1110.62     1136.38     55.07 o 
   4   7  12     6874.75     7460.47    156.32 o 
   5   7  12       12.52       26.65     21.80 o 
   6   7  12      119.49       65.49     25.20 o 
   7   7  12      329.98      312.14     38.63 o 
   8   7  12      124.71      148.48     34.87 o 
   9   7  12     1564.39     1717.36     74.69 o 
  10   7  12      617.57      612.75     67.18 o 
  11   7  12      249.71      254.96     40.88 o 
  12   7  12       29.55       33.84     37.47 o 
  13   7  12      696.33      704.24     78.91 o 
  14   7  12      212.28      101.15     61.52 o 
  15   7  12      196.34      242.30     67.91 o 
  16   7  12      311.92      236.60     55.06 o 
  17   7  12       11.32        5.41     34.54 o 
  18   7  12      133.82      164.22     75.54 o 
 -27   8  12        0.32      -25.13     33.82 o 
 -26   8  12      203.90      181.92     70.62 o 
 -25   8  12        1.73      -71.80     35.90 o 
 -24   8  12     1250.80     1103.47    112.21 o 
 -23   8  12        0.02       75.14     46.01 o 
 -22   8  12       63.30       65.06     43.69 o 
 -21   8  12      415.63      321.97     69.37 o 
 -20   8  12      624.33      661.28     82.14 o 
 -19   8  12       64.02      141.85    123.59 o 
 -18   8  12     1488.70     1577.22     90.04 o 
 -17   8  12      589.76      644.55    166.33 o 
 -16   8  12      773.96      757.58     66.68 o 
 -15   8  12      424.33      403.79    102.77 o 
 -14   8  12        0.24      -18.16     48.87 o 
 -13   8  12       31.78       14.42     50.08 o 
 -12   8  12       39.61       64.98     52.86 o 
 -11   8  12      207.49      271.76     65.09 o 
 -10   8  12      586.12      454.87     75.49 o 
  -9   8  12      728.85      728.08     92.92 o 
  -8   8  12        1.08       35.66     33.72 o 
  -7   8  12      159.15      123.32     40.93 o 
  -6   8  12     1037.64     1069.04    118.51 o 
  -5   8  12        0.51        0.87     34.05 o 
  -4   8  12       16.22        3.51     26.30 o 
  -3   8  12      552.48      515.45     50.70 o 
  -2   8  12      170.68      172.71     38.45 o 
  -1   8  12     1468.84     1432.31     72.18 o 
   0   8  12      134.72      124.45     34.28 o 
   1   8  12       87.01       80.78     26.30 o 
   2   8  12     2008.31     2183.46     72.36 o 
   3   8  12       26.63        6.44     22.14 o 
   4   8  12       32.11       28.09     24.06 o 
   5   8  12       71.75       61.33     26.92 o 
   6   8  12      449.90      391.25     41.84 o 
   7   8  12      941.54     1058.27     63.17 o 
   8   8  12       55.66       16.92     38.88 o 
   9   8  12        5.36       -1.64     36.88 o 
  10   8  12      180.26      219.28     62.10 o 
  11   8  12        2.63       56.53     42.04 o 
  12   8  12      680.07      760.58    181.99 o 
  13   8  12      315.27      261.55     71.68 o 
  14   8  12      135.34      197.20     68.31 o 
  15   8  12      111.08      108.43     61.77 o 
 -22   9  12       91.81       -8.63     51.84 o 
 -21   9  12        2.61       19.11     51.04 o 
 -20   9  12       88.59      100.29     49.82 o 
 -19   9  12       94.42       41.18     42.20 o 
 -18   9  12        0.06       87.34     40.13 o 
 -17   9  12        0.64       27.51     36.08 o 
 -16   9  12      144.77       53.12     42.03 o 
 -15   9  12      354.79      319.04     59.46 o 
 -14   9  12       43.39       68.23     59.53 o 
 -13   9  12       64.53      111.14    101.18 o 
 -12   9  12       65.72      101.64     97.79 o 
 -11   9  12      249.97      123.14    100.05 o 
 -10   9  12       86.04       55.68     69.04 o 
  -9   9  12      179.98      128.94     60.46 o 
  -8   9  12       31.64       37.00     49.86 o 
  -7   9  12      240.50      137.53     47.46 o 
  -6   9  12       83.67       80.86     42.38 o 
  -5   9  12       86.94       70.95     53.39 o 
  -4   9  12        5.04       23.47     36.31 o 
  -3   9  12       34.97       72.79     39.12 o 
  -2   9  12       27.45        9.74     35.95 o 
  -1   9  12       35.94       43.67     32.83 o 
   0   9  12        1.54       -9.46     32.98 o 
   1   9  12      836.29      764.82     83.09 o 
   2   9  12        1.64        4.74     32.20 o 
   3   9  12       53.82       27.42     33.78 o 
   4   9  12      140.71      154.43     42.87 o 
   5   9  12       74.41       34.98     37.71 o 
   6   9  12      181.14      173.35     46.38 o 
   7   9  12       56.83       77.75     39.36 o 
   8   9  12      121.39      115.54     53.93 o 
   9   9  12      202.25      129.91     53.22 o 
  10   9  12      262.60      207.54     70.65 o 
 -14  10  12        2.90        5.20     35.09 o 
 -13  10  12      720.84      767.14     72.48 o 
 -12  10  12       35.47       34.62     46.06 o 
 -11  10  12        6.42       37.03     76.47 o 
 -10  10  12      282.34      104.94     83.64 o 
  -9  10  12      101.63       86.23     79.42 o 
  -8  10  12      269.73      126.28     85.84 o 
  -7  10  12       27.22       21.41     50.33 o 
  -6  10  12      308.64      258.55     70.40 o 
  -5  10  12       38.50       73.66     51.08 o 
  -4  10  12      216.20      162.71     62.30 o 
  -3  10  12        0.03       47.00     52.71 o 
  -2  10  12        6.75       21.30     49.78 o 
  -1  10  12       10.77       61.83     51.22 o 
   0  10  12       22.42      -20.50     47.62 o 
   1  10  12       48.14       11.56     39.81 o 
   2  10  12      127.25      121.05     44.28 o 
 -39   1  13      139.88      118.06     91.70 o 
 -38   1  13      251.43      136.63     47.49 o 
 -37   1  13     1502.41     1756.31    107.63 o 
 -36   1  13     1449.43     1631.97    105.71 o 
 -35   1  13      112.59       72.94     38.70 o 
 -34   1  13        0.93        7.14     31.83 o 
 -33   1  13      136.53      199.88     46.85 o 
 -32   1  13      410.47      457.75     61.21 o 
 -31   1  13       69.85       93.00     27.27 o 
 -30   1  13        0.31       13.00     22.23 o 
 -29   1  13        4.47       13.19     21.14 o 
 -28   1  13     2058.99     2098.78     78.01 o 
 -27   1  13      133.89      107.84     20.51 o 
 -26   1  13      175.21      132.93     22.36 o 
 -25   1  13      123.31      102.41     20.90 o 
 -24   1  13     1170.30     1236.60     47.59 o 
 -23   1  13     2062.96     2081.04     54.16 o 
 -22   1  13      164.51      143.20     19.24 o 
 -21   1  13      259.77      228.28     20.80 o 
 -20   1  13       80.74       53.24     15.38 o 
 -19   1  13      917.88      923.07     42.26 o 
 -18   1  13      772.08      781.73     32.76 o 
 -17   1  13     4333.46     4408.81     73.56 o 
 -16   1  13     3686.27     3702.50     73.62 o 
 -15   1  13       11.87        3.91     10.87 o 
 -14   1  13      242.43      267.64     21.13 o 
 -13   1  13     1070.03     1049.08     34.18 o 
 -12   1  13      206.59      155.29     16.76 o 
 -11   1  13     2414.63     2484.84     54.91 o 
 -10   1  13      129.34      157.50     24.97 o 
  -9   1  13     5965.22     6064.33     85.67 o 
  -8   1  13     5358.11     4951.73    122.38 o 
  -7   1  13     5553.55     5706.55     86.12 o 
  -6   1  13     1050.61     1045.52     28.16 o 
  -5   1  13      206.58      190.92     14.27 o 
  -4   1  13     2517.39     2350.61     39.19 o 
  -3   1  13     6217.00     6428.81     75.30 o 
  -2   1  13     2327.56     2320.95     39.52 o 
  -1   1  13       25.33       31.40     13.12 o 
   0   1  13     3609.62     3599.62     59.12 o 
   1   1  13      151.63       94.55     13.91 o 
   2   1  13     2118.56     2101.31     44.14 o 
   3   1  13     1071.68     1122.82     31.70 o 
   4   1  13       18.93       24.76     11.07 o 
   5   1  13     5750.31     5795.16     84.70 o 
   6   1  13        0.12       -6.67     10.92 o 
   7   1  13        1.10        5.27     12.35 o 
   8   1  13       62.49       52.88     14.61 o 
   9   1  13     2208.13     2136.58     54.32 o 
  10   1  13      445.47      471.60     34.55 o 
  11   1  13      632.60      640.05     40.04 o 
  12   1  13      806.58      751.41     66.13 o 
  13   1  13        3.40        9.88     22.67 o 
  14   1  13      331.68      265.24     56.81 o 
  15   1  13        3.52       14.00     24.49 o 
  16   1  13      528.21      447.94     58.80 o 
  17   1  13      823.48      837.88     77.76 o 
  18   1  13     1852.55     1758.41    139.96 o 
  19   1  13      827.26      984.26     80.91 o 
  20   1  13      954.09      859.78     66.37 o 
  21   1  13        7.37       24.01     32.77 o 
  22   1  13      168.29      179.00     40.29 o 
  23   1  13      637.35      520.86     56.52 o 
  24   1  13        1.16      -32.16     40.02 o 
  25   1  13      179.78      173.81     48.38 o 
  26   1  13      390.56      365.70     83.84 o 
 -38   2  13        5.28       22.10     41.96 o 
 -37   2  13      405.53      401.24    113.45 o 
 -36   2  13      318.13      339.91     64.39 o 
 -35   2  13      591.61      571.36     85.64 o 
 -34   2  13       22.67       71.29     36.83 o 
 -33   2  13      278.20      298.30     48.03 o 
 -32   2  13      308.41      298.75     57.50 o 
 -31   2  13      371.89      323.01     41.40 o 
 -30   2  13     1716.12     1784.98     84.66 o 
 -29   2  13      340.32      276.18     37.01 o 
 -28   2  13       25.45        0.70     22.46 o 
 -27   2  13     2770.09     2859.42    167.20 o 
 -26   2  13      468.59      457.97     48.97 o 
 -25   2  13      215.51      247.69     40.58 o 
 -24   2  13     2593.03     2458.75    113.52 o 
 -23   2  13      838.25      917.31     89.17 o 
 -22   2  13     2153.36     2144.19     66.07 o 
 -21   2  13      958.07     1100.88     71.55 o 
 -20   2  13      936.92      888.81     44.73 o 
 -19   2  13     2510.64     2469.41     63.46 o 
 -18   2  13      279.25      310.55     25.15 o 
 -17   2  13      942.46      847.76     36.10 o 
 -16   2  13     2315.21     2207.78     57.54 o 
 -15   2  13       80.29       86.65     17.38 o 
 -14   2  13     4244.29     4329.10     87.55 o 
 -13   2  13     9092.40     9122.42    186.28 o 
 -12   2  13      407.11      342.03     25.82 o 
 -11   2  13     1542.05     1480.03     44.26 o 
 -10   2  13     1917.83     1846.82     55.27 o 
  -9   2  13     2271.95     2198.80     53.28 o 
  -8   2  13     7033.76     6920.48    107.48 o 
  -7   2  13        6.39       22.70     12.27 o 
  -6   2  13     1686.05     1569.29     40.82 o 
  -5   2  13       98.83       81.43     12.89 o 
  -4   2  13     5499.71     5251.70     77.40 o 
  -3   2  13     5000.34     4999.76     85.78 o 
  -2   2  13     1161.12     1101.59     36.41 o 
  -1   2  13     4260.07     4270.78     63.35 o 
   0   2  13     2744.25     2587.32     52.30 o 
   1   2  13      389.55      356.05     20.85 o 
   2   2  13      445.83      477.08     22.83 o 
   3   2  13       86.34       46.10     12.00 o 
   4   2  13     4250.85     4177.54     67.89 o 
   5   2  13     1161.54     1110.61     36.10 o 
   6   2  13      414.13      415.59     26.73 o 
   7   2  13      976.02      938.15     43.64 o 
   8   2  13        0.19       -8.74     11.44 o 
   9   2  13     2765.37     2764.14     65.60 o 
  10   2  13     4664.63     4641.72     82.76 o 
  11   2  13      864.21      865.38     42.21 o 
  12   2  13      737.18      668.02     39.28 o 
  13   2  13      791.92      710.48     43.94 o 
  14   2  13     2087.29     2036.36     73.80 o 
  15   2  13       31.59       40.54     21.91 o 
  16   2  13       15.25       42.49     24.07 o 
  17   2  13      426.29      396.32     68.28 o 
  18   2  13     3006.59     3342.78    267.97 o 
  19   2  13        3.21       32.17     27.78 o 
  20   2  13      163.88      151.89     38.22 o 
  21   2  13       59.70       52.93     33.02 o 
  22   2  13      700.26      612.16     64.75 o 
  23   2  13      143.60      113.09     39.74 o 
  24   2  13       47.85       42.46     76.85 o 
  25   2  13       38.29       51.13     37.35 o 
 -37   3  13       10.13      -29.10     43.93 o 
 -36   3  13       36.14      -13.04     37.98 o 
 -35   3  13      272.07      289.57     55.80 o 
 -34   3  13       69.50      -32.09     32.57 o 
 -33   3  13       24.52       23.02     29.30 o 
 -32   3  13      401.87      467.25     52.90 o 
 -31   3  13       37.12       50.78     28.75 o 
 -30   3  13      130.78       83.23     29.47 o 
 -29   3  13      259.95      345.08     67.37 o 
 -28   3  13       34.05       25.00     28.56 o 
 -27   3  13     5159.41     5534.02    155.70 o 
 -26   3  13     2862.95     2910.65    107.26 o 
 -25   3  13       32.33       27.16     24.22 o 
 -24   3  13     2770.80     2834.74     95.09 o 
 -23   3  13        9.79       21.85     20.86 o 
 -22   3  13     1078.50      960.25     55.53 o 
 -21   3  13     2142.20     2206.88     62.89 o 
 -20   3  13      122.35       98.77     19.87 o 
 -19   3  13     1911.50     1826.61     55.72 o 
 -18   3  13     7249.87     7402.72    122.97 o 
 -17   3  13     4044.79     4262.72     93.63 o 
 -16   3  13      642.39      617.85     35.81 o 
 -15   3  13      207.54      162.14     25.67 o 
 -14   3  13      789.61      840.02     47.86 o 
 -13   3  13    11617.78    11595.10    163.77 o 
 -12   3  13     2325.27     2307.29     65.90 o 
 -11   3  13       94.80       62.82     16.59 o 
 -10   3  13     7857.38     7713.76    127.04 o 
  -9   3  13     2878.26     2801.40     69.69 o 
  -8   3  13     5850.91     5917.88     92.83 o 
  -7   3  13     2547.92     2446.29     50.56 o 
  -6   3  13     1858.94     1838.58     47.31 o 
  -5   3  13     5524.78     5463.26     93.00 o 
  -4   3  13       95.34       75.08     16.50 o 
  -3   3  13      655.77      610.55     33.51 o 
  -2   3  13     1072.58     1041.37     45.93 o 
  -1   3  13     7337.56     7175.73    113.18 o 
   0   3  13      465.45      427.26     26.83 o 
   1   3  13     2992.19     3077.68     67.72 o 
   2   3  13      216.64      215.01     21.77 o 
   3   3  13     3961.22     3921.63     86.05 o 
   4   3  13      382.79      370.92     30.86 o 
   5   3  13       11.57       28.16     16.55 o 
   6   3  13     4546.45     4600.53     98.08 o 
   7   3  13      695.78      698.38     60.70 o 
   8   3  13     8664.88     8734.46    157.48 o 
   9   3  13     4205.31     4284.08    103.10 o 
  10   3  13     1274.46     1275.73     59.50 o 
  11   3  13      263.41      233.54     31.36 o 
  12   3  13       64.53       82.01     29.14 o 
  13   3  13     1629.09     1683.66     71.84 o 
  14   3  13      206.00      255.43     35.03 o 
  15   3  13     1691.63     1776.60     91.60 o 
  16   3  13       30.12       47.39     26.37 o 
  17   3  13      151.34      205.19     39.27 o 
  18   3  13        2.55       21.79     29.66 o 
  19   3  13       79.54       67.46     42.91 o 
  20   3  13       84.13       64.92     51.44 o 
  21   3  13      555.63      498.44    138.31 o 
  22   3  13       89.50      133.55     77.64 o 
  23   3  13        0.27       95.75     68.13 o 
  24   3  13        0.19       -7.70     72.43 o 
 -36   4  13       49.95       10.51     43.58 o 
 -35   4  13        4.55      -61.51     51.79 o 
 -34   4  13      199.50      212.03     62.99 o 
 -33   4  13      121.19      172.48     65.54 o 
 -32   4  13       44.03       17.60     47.96 o 
 -31   4  13      107.04      121.30     47.40 o 
 -30   4  13      108.79       98.40     53.91 o 
 -29   4  13       83.75       86.68     43.79 o 
 -28   4  13        5.43      -43.05     25.51 o 
 -27   4  13      869.52      901.81     71.67 o 
 -26   4  13      118.59      140.09     31.56 o 
 -25   4  13      740.47      680.38     52.53 o 
 -24   4  13      170.89      129.67     29.90 o 
 -23   4  13      157.48      166.55     28.87 o 
 -22   4  13       10.32       45.42     20.98 o 
 -21   4  13      881.91      846.37     48.27 o 
 -20   4  13     1210.33     1313.41     57.30 o 
 -19   4  13       29.18       -5.57     16.16 o 
 -18   4  13      978.72      970.94     45.84 o 
 -17   4  13      748.17      735.30     79.55 o 
 -16   4  13        0.64        5.52     19.49 o 
 -15   4  13     1865.10     1799.78     69.37 o 
 -14   4  13      784.25      695.41     46.21 o 
 -13   4  13     6703.11     6810.07    130.72 o 
 -12   4  13     2062.96     2028.01     64.26 o 
 -11   4  13       24.87       14.75     16.70 o 
 -10   4  13     1391.64     1431.67     53.72 o 
  -9   4  13     1844.31     1916.35     89.64 o 
  -8   4  13      205.74      214.01     22.59 o 
  -7   4  13       99.53      125.04     20.00 o 
  -6   4  13      591.91      552.97     35.62 o 
  -5   4  13      286.85      189.82     30.94 o 
  -4   4  13       26.80       13.64     15.28 o 
  -3   4  13     2864.71     3051.75     76.10 o 
  -2   4  13       18.14       37.34     17.82 o 
  -1   4  13    12952.39    12944.11    175.90 o 
   0   4  13      911.31      856.95     43.21 o 
   1   4  13      473.50      330.89     38.84 o 
   2   4  13     3215.88     3318.03     79.24 o 
   3   4  13      415.77      401.21     32.52 o 
   4   4  13      670.90      623.50     39.24 o 
   5   4  13      363.55      360.40     37.08 o 
   6   4  13       11.46       19.38     19.84 o 
   7   4  13        2.31        8.29     20.04 o 
   8   4  13      198.72      136.41     26.32 o 
   9   4  13        4.11       10.31     18.15 o 
  10   4  13        5.12        5.04     18.54 o 
  11   4  13       99.50      128.55     28.52 o 
  12   4  13      368.06      277.24     34.32 o 
  13   4  13     1876.12     2067.18     80.80 o 
  14   4  13      173.90      174.45     32.22 o 
  15   4  13      434.54      320.35     40.44 o 
  16   4  13      163.44      160.95     32.44 o 
  17   4  13       22.29       21.29     26.58 o 
  18   4  13      233.64      174.24     38.63 o 
  19   4  13       58.15       96.45     33.81 o 
  20   4  13        0.38       47.76     39.26 o 
  21   4  13       16.43       34.08     48.52 o 
  22   4  13      498.41      464.12    197.72 o 
  23   4  13      137.81      102.09     91.00 o 
 -35   5  13      268.09      295.36     73.35 o 
 -34   5  13      134.41      238.80     57.34 o 
 -33   5  13        1.76       52.35     41.39 o 
 -32   5  13       47.45       55.74     42.22 o 
 -31   5  13      677.84      655.93     72.51 o 
 -30   5  13      523.91      509.99     75.64 o 
 -29   5  13      226.55      211.42     47.33 o 
 -28   5  13     1346.88     1283.70     75.18 o 
 -27   5  13      721.19      614.74     56.33 o 
 -26   5  13      694.80      753.99     66.87 o 
 -25   5  13       94.65      129.26     32.80 o 
 -24   5  13      487.49      475.17     48.80 o 
 -23   5  13      218.87      188.13     36.08 o 
 -22   5  13     7309.56     7776.60    207.78 o 
 -21   5  13     2919.09     3175.58     98.79 o 
 -20   5  13      456.94      562.13     48.64 o 
 -19   5  13      338.11      297.58     37.34 o 
 -18   5  13      166.43      152.97     37.65 o 
 -17   5  13      218.86      204.49     43.38 o 
 -16   5  13       17.89       21.77     26.28 o 
 -15   5  13      281.05      237.01     58.94 o 
 -14   5  13     2320.11     2482.61     91.85 o 
 -13   5  13       79.52       91.35     28.94 o 
 -12   5  13       24.85       46.81     26.89 o 
 -11   5  13      620.79      591.12    106.84 o 
 -10   5  13      812.79      685.87     53.29 o 
  -9   5  13      116.35       93.39     29.54 o 
  -8   5  13     2138.55     2210.01     83.21 o 
  -7   5  13      408.81      392.10     30.81 o 
  -6   5  13      238.40      187.23     31.65 o 
  -5   5  13        8.83       19.91     14.53 o 
  -4   5  13       19.73        2.74     14.19 o 
  -3   5  13     1065.64     1011.21     62.68 o 
  -2   5  13       19.62        1.14     16.06 o 
  -1   5  13     2148.20     2385.42     69.32 o 
   0   5  13       30.84       18.10     17.32 o 
   1   5  13      129.07       87.61     20.64 o 
   2   5  13     3252.76     3320.66    116.85 o 
   3   5  13       92.60       80.05     21.57 o 
   4   5  13     1146.06     1212.89     65.17 o 
   5   5  13     1617.79     1611.22     80.90 o 
   6   5  13     1251.07     1279.23     86.99 o 
   7   5  13     1004.99     1084.38     89.74 o 
   8   5  13      396.87      320.04     35.33 o 
   9   5  13     3712.26     3918.67    101.35 o 
  10   5  13     1161.87     1100.09     54.99 o 
  11   5  13     1139.19     1270.29     66.37 o 
  12   5  13      122.57       84.21     27.62 o 
  13   5  13     1059.29     1067.73     78.69 o 
  14   5  13      354.29      427.08     45.81 o 
  15   5  13       69.44      101.10     30.65 o 
  16   5  13      447.28      432.75     48.37 o 
  17   5  13        0.54       31.67     28.12 o 
  18   5  13     1342.63     1386.47    101.07 o 
  19   5  13      605.31      578.98     73.16 o 
  20   5  13      456.07      324.30     60.77 o 
  21   5  13        7.09       31.31     42.26 o 
  22   5  13      249.30      174.88     57.25 o 
 -32   6  13      519.42      620.46    107.84 o 
 -31   6  13      361.74      423.60    165.47 o 
 -30   6  13     1179.25     1383.75    118.37 o 
 -29   6  13      977.71     1016.48    108.60 o 
 -28   6  13      155.05      232.45     51.64 o 
 -27   6  13        7.31       27.02     31.84 o 
 -26   6  13     1301.40     1217.23     75.34 o 
 -25   6  13       26.08       30.20     31.42 o 
 -24   6  13      305.62      306.84     43.71 o 
 -23   6  13       32.76       33.98     28.66 o 
 -22   6  13      187.39      185.67     34.83 o 
 -21   6  13       12.04        5.02     25.09 o 
 -20   6  13     1523.33     1609.79     76.36 o 
 -19   6  13       49.08       10.48     24.01 o 
 -18   6  13     2938.63     3156.77    189.01 o 
 -17   6  13      193.54      183.89     39.88 o 
 -16   6  13      132.91       88.47     37.79 o 
 -15   6  13      241.60      207.96     43.74 o 
 -14   6  13     2601.89     2807.36    121.90 o 
 -13   6  13       30.36       -9.82     29.78 o 
 -12   6  13     1270.87     1279.72     99.17 o 
 -11   6  13      743.95      678.61     76.75 o 
 -10   6  13      972.33      929.48     73.37 o 
  -9   6  13      694.83      732.75     75.91 o 
  -8   6  13        1.54      -19.88     22.85 o 
  -7   6  13      270.23      307.41     48.10 o 
  -6   6  13       39.57       45.54     16.64 o 
  -5   6  13      923.11     1037.56     42.93 o 
  -4   6  13       28.87       32.27     16.97 o 
  -3   6  13        0.76      -11.61     16.31 o 
  -2   6  13     1213.60     1233.56     49.38 o 
  -1   6  13       42.87       17.83     18.58 o 
   0   6  13     4221.99     4241.47     96.50 o 
   1   6  13      672.68      669.96     42.12 o 
   2   6  13      771.25      812.20     46.60 o 
   3   6  13      118.54      144.27     25.86 o 
   4   6  13     1714.24     1837.06     67.55 o 
   5   6  13        9.96       29.51     23.37 o 
   6   6  13     1753.08     1785.86     69.53 o 
   7   6  13      372.85      331.68     36.75 o 
   8   6  13      940.93      910.41     56.02 o 
   9   6  13      660.28      577.73     52.29 o 
  10   6  13      708.07      607.99     49.63 o 
  11   6  13      377.65      380.71     43.63 o 
  12   6  13     3546.36     3768.87    108.95 o 
  13   6  13      864.08      970.65     71.62 o 
  14   6  13       44.18       60.18     32.11 o 
  15   6  13       72.79       67.88     34.82 o 
  16   6  13      200.62      283.86     56.26 o 
  17   6  13      423.98      396.69     80.44 o 
  18   6  13       80.06      137.83     48.34 o 
  19   6  13      172.63      148.06     49.30 o 
 -30   7  13        5.85       33.49     55.17 o 
 -29   7  13        0.11       36.92     46.25 o 
 -28   7  13       41.41       83.70     48.98 o 
 -27   7  13      238.86      173.07     56.11 o 
 -26   7  13       14.24       53.31     41.59 o 
 -25   7  13      456.52      559.07     65.89 o 
 -24   7  13      189.12      132.26     40.29 o 
 -23   7  13      256.32      227.04     42.09 o 
 -22   7  13      664.65      684.18     59.93 o 
 -21   7  13     1989.98     2099.64    182.24 o 
 -20   7  13      146.37       53.72     33.27 o 
 -19   7  13      425.46      440.51     54.08 o 
 -18   7  13       41.13       32.08     28.52 o 
 -17   7  13     2091.05     2173.75    180.39 o 
 -16   7  13      163.82      122.82     51.83 o 
 -15   7  13        5.67       14.51     54.10 o 
 -14   7  13     2878.35     2779.06    150.16 o 
 -13   7  13      964.86      859.04     92.21 o 
 -12   7  13     1079.33      988.39    102.43 o 
 -11   7  13      198.95       98.61     50.10 o 
 -10   7  13      570.45      558.66    107.03 o 
  -9   7  13      594.43      657.36     69.95 o 
  -8   7  13     1766.59     1933.31    105.38 o 
  -7   7  13      193.50      147.25     44.90 o 
  -6   7  13     1542.18     1614.52     99.61 o 
  -5   7  13      347.91      350.54     56.12 o 
  -4   7  13        8.32       21.54     26.32 o 
  -3   7  13      291.34      330.60     31.35 o 
  -2   7  13     1697.52     1890.08     61.06 o 
  -1   7  13       30.47       53.77     22.24 o 
   0   7  13     4146.39     4420.71    118.36 o 
   1   7  13       89.52       82.19     27.43 o 
   2   7  13      570.27      474.20     61.62 o 
   3   7  13     2001.85     2165.01     76.38 o 
   4   7  13       80.38       75.82     26.95 o 
   5   7  13      374.72      394.69     40.99 o 
   6   7  13     1077.02     1128.58     61.86 o 
   7   7  13      186.54      154.87     32.38 o 
   8   7  13     2214.94     2413.30     87.19 o 
   9   7  13     2606.96     2655.65    117.92 o 
  10   7  13      373.90      265.47     41.42 o 
  11   7  13      475.10      485.53     68.31 o 
  12   7  13        5.45       30.89     39.19 o 
  13   7  13      211.62      132.89     51.86 o 
  14   7  13       81.58       25.83     49.93 o 
  15   7  13      174.95      180.26     62.16 o 
  16   7  13        1.82        8.93     48.65 o 
  17   7  13       49.94       42.83     51.40 o 
 -26   8  13       20.90      -22.60     46.09 o 
 -25   8  13      350.04      305.81     68.72 o 
 -24   8  13       11.92       34.58     47.54 o 
 -23   8  13      814.13      858.85    100.33 o 
 -22   8  13      242.35      296.38    106.28 o 
 -21   8  13        2.61      -11.03     33.29 o 
 -20   8  13       39.62       89.19     43.23 o 
 -19   8  13      161.43       57.82     43.03 o 
 -18   8  13       65.36       57.82     37.27 o 
 -17   8  13      840.43      862.16    132.22 o 
 -16   8  13     1098.87      915.20     73.67 o 
 -15   8  13      218.46      150.31     64.39 o 
 -14   8  13       66.41      140.06     61.56 o 
 -13   8  13        4.53       -8.98    101.75 o 
 -12   8  13      368.46      382.57    191.05 o 
 -11   8  13     1514.17     1470.89    217.87 o 
 -10   8  13      364.62      352.39     74.12 o 
  -9   8  13      499.22      370.62     60.68 o 
  -8   8  13       30.71       46.11     34.13 o 
  -7   8  13       29.08       26.86     31.33 o 
  -6   8  13      322.15      360.84     61.91 o 
  -5   8  13       56.09      109.16     41.89 o 
  -4   8  13      126.90      139.19     44.34 o 
  -3   8  13       45.41       56.81     29.41 o 
  -2   8  13      903.91      997.43     63.21 o 
  -1   8  13      926.12     1081.40     72.90 o 
   0   8  13       60.50       37.88     24.59 o 
   1   8  13       25.92       35.98     23.91 o 
   2   8  13      529.51      542.98     43.71 o 
   3   8  13      235.95      168.28     31.86 o 
   4   8  13       49.38       28.13     27.67 o 
   5   8  13       78.09       47.38     30.06 o 
   6   8  13      165.21      118.04     49.24 o 
   7   8  13       53.86       29.32     37.10 o 
   8   8  13      281.34      171.79     55.15 o 
   9   8  13      105.57      128.98     46.82 o 
  10   8  13      402.51      326.41     62.53 o 
  11   8  13      153.01       50.18     45.86 o 
  12   8  13      388.00      424.53     84.03 o 
  13   8  13       33.45       -2.40     51.89 o 
 -21   9  13       22.94       55.22     41.57 o 
 -20   9  13        1.74        5.19     43.46 o 
 -19   9  13       10.77       43.97     47.54 o 
 -18   9  13      163.64       87.13     65.30 o 
 -17   9  13        5.47      -46.89     35.53 o 
 -16   9  13        3.33      -23.10     56.48 o 
 -15   9  13      302.01      222.38     53.85 o 
 -14   9  13      698.28      436.87    150.98 o 
 -13   9  13       56.03       96.43    100.50 o 
 -12   9  13        2.17       29.20     93.71 o 
 -11   9  13        3.06       51.84     75.60 o 
 -10   9  13       72.15      150.98     91.22 o 
  -9   9  13       97.79      111.82     81.04 o 
  -8   9  13        9.83       20.87     47.07 o 
  -7   9  13       34.85        9.27     46.33 o 
  -6   9  13       26.89       35.68     42.01 o 
  -5   9  13      271.39      196.31     59.23 o 
  -4   9  13       53.02       93.16     49.93 o 
  -3   9  13      178.67      158.39     55.19 o 
  -2   9  13        0.04      -29.84     39.52 o 
  -1   9  13        3.71       32.23     34.94 o 
   0   9  13     1015.83     1009.41     95.42 o 
   1   9  13      110.60      115.86     40.81 o 
   2   9  13       70.14       27.11     32.60 o 
   3   9  13      246.51      172.36     62.08 o 
   4   9  13        2.82        7.32     41.69 o 
   5   9  13        2.51       62.41     43.64 o 
   6   9  13      140.70       88.59     50.58 o 
   7   9  13      109.41       79.84     49.96 o 
   8   9  13       29.92      -38.32     43.89 o 
 -12  10  13      402.14      445.70    114.15 o 
 -11  10  13        0.05       -3.56     76.94 o 
 -10  10  13      256.85      181.61     95.40 o 
  -9  10  13       43.97       18.39     72.14 o 
  -8  10  13     1069.42      800.82    222.17 o 
  -7  10  13        8.57       32.13     47.62 o 
  -6  10  13      421.85      360.17     81.51 o 
  -5  10  13       16.66       94.23     51.75 o 
  -4  10  13      444.79      367.66    104.03 o 
  -3  10  13       41.41       75.71     55.08 o 
  -2  10  13        0.04       -1.12     53.67 o 
  -1  10  13       18.37        6.12     47.06 o 
 -39   0  14        1.81       85.79    114.76 o 
 -38   0  14        0.82      106.39     95.07 o 
 -37   0  14      822.31     1069.32    206.44 o 
 -36   0  14       22.02       58.63     97.11 o 
 -35   0  14      315.92      349.72    138.76 o 
 -34   0  14     1490.96     1420.29     92.22 o 
 -33   0  14      116.29       93.51     69.83 o 
 -32   0  14     4207.27     4413.92    272.88 o 
 -31   0  14      323.38      217.11     44.98 o 
 -30   0  14     1725.33     1619.41     98.91 o 
 -29   0  14     2949.72     3032.11    133.09 o 
 -28   0  14      375.73      399.80     45.84 o 
 -27   0  14     1988.63     1934.28     83.44 o 
 -26   0  14       50.46       42.54     25.31 o 
 -25   0  14     1253.80     1293.58    105.44 o 
 -24   0  14       37.33        6.76     34.07 o 
 -23   0  14     7340.92     6610.96    791.48 o 
 -22   0  14      541.42      312.25     36.50 o 
 -21   0  14     6833.83     7207.17    157.29 o 
 -20   0  14     2667.79     2764.03     87.04 o 
 -19   0  14       99.55      212.78     34.34 o 
 -18   0  14    15454.91    15747.95    308.46 o 
 -17   0  14      381.98      351.37     35.11 o 
 -16   0  14      114.69      123.09     45.54 o 
 -15   0  14     3579.71     3748.91    110.87 o 
 -14   0  14      823.85      852.81     52.31 o 
 -13   0  14      158.85      159.62     24.77 o 
 -12   0  14      938.47      963.97     44.14 o 
 -11   0  14     2116.25     2232.87     65.57 o 
 -10   0  14    12132.70    12357.21    229.35 o 
  -9   0  14     1379.53     1264.54     54.73 o 
  -8   0  14      243.73      238.08     23.13 o 
  -7   0  14       63.19        7.62     13.83 o 
  -6   0  14     1095.00     1134.47     42.51 o 
  -5   0  14     1794.43     1758.07     52.43 o 
  -4   0  14    15935.98    15753.70    227.56 o 
  -3   0  14     3397.93     3504.32     78.10 o 
  -2   0  14      356.24      361.53     30.68 o 
  -1   0  14        3.06        1.80     14.19 o 
   0   0  14      579.83      543.85     37.02 o 
   1   0  14     2469.49     2568.42     82.50 o 
   2   0  14     2076.73     2103.31     60.33 o 
   3   0  14      793.48      750.29     44.29 o 
   4   0  14    10334.79    10369.81    170.74 o 
   5   0  14       98.68       63.08     22.70 o 
   6   0  14     4462.24     4411.35    148.41 o 
   7   0  14     3859.42     3735.70    142.46 o 
   8   0  14     1292.10      915.28     77.66 o 
   9   0  14     6603.94     5760.67    272.20 o 
  10   0  14      779.73      539.10     66.93 o 
  11   0  14     4372.06     4281.00    189.24 o 
  12   0  14        0.49       25.99     33.64 o 
  13   0  14      653.68      714.63     80.60 o 
  14   0  14      462.36      400.48     64.92 o 
  15   0  14     1801.94     1720.80    117.83 o 
  16   0  14      715.07      565.32     76.33 o 
  17   0  14      999.66     1113.95    104.48 o 
  18   0  14      996.21      906.95    132.76 o 
  19   0  14       39.26       51.39     44.31 o 
  20   0  14      224.33      225.27     61.07 o 
  21   0  14      485.88      412.21     79.34 o 
  22   0  14      138.85      147.47     60.80 o 
  23   0  14     1711.72     1809.27    140.37 o 
  24   0  14        0.66       -6.84     43.78 o 
  25   0  14       30.66       43.56     45.79 o 
 -39   1  14      352.00      151.42     96.07 o 
 -38   1  14      141.38      146.30     46.14 o 
 -37   1  14     1140.64     1077.54     89.98 o 
 -36   1  14        4.29       67.47     41.18 o 
 -35   1  14      346.51      278.98     54.79 o 
 -34   1  14      593.06      464.42    117.84 o 
 -33   1  14        1.15       30.84     33.95 o 
 -32   1  14      465.15      545.02     93.75 o 
 -31   1  14       57.33       90.00     30.76 o 
 -30   1  14      371.70      350.22     43.94 o 
 -29   1  14      849.60      830.37     60.30 o 
 -28   1  14       14.05        9.62     19.68 o 
 -27   1  14     2027.61     2154.72    211.12 o 
 -26   1  14        0.88       21.42     16.78 o 
 -25   1  14     8385.84     8195.14    149.67 o 
 -24   1  14     3009.23     2903.03     76.80 o 
 -23   1  14      925.49      923.29     41.94 o 
 -22   1  14      618.33      598.10     35.57 o 
 -21   1  14        1.14        5.82     13.85 o 
 -20   1  14     2240.33     2145.89     58.21 o 
 -19   1  14     1237.86     1116.59     56.76 o 
 -18   1  14     6018.30     6027.61     92.79 o 
 -17   1  14     1680.05     1554.91     46.67 o 
 -16   1  14     7231.24     7370.70    110.82 o 
 -15   1  14      449.21      433.69     30.18 o 
 -14   1  14       57.57       39.44     12.63 o 
 -13   1  14      128.66      101.48     14.68 o 
 -12   1  14     5449.54     4989.63     81.57 o 
 -11   1  14    17677.06    17477.83    196.70 o 
 -10   1  14      270.62      321.39     24.82 o 
  -9   1  14     2317.37     2349.80     61.31 o 
  -8   1  14     1062.62     1053.19     33.77 o 
  -7   1  14       13.53        3.50     10.01 o 
  -6   1  14      671.06      703.76     26.37 o 
  -5   1  14     2469.91     2297.23     70.71 o 
  -4   1  14       95.56       92.59     12.53 o 
  -3   1  14    14847.93    14516.66    157.51 o 
  -2   1  14     5334.50     4862.44     75.84 o 
  -1   1  14      171.61      176.13     17.68 o 
   0   1  14       91.47       71.28     14.04 o 
   1   1  14      460.09      442.37     25.26 o 
   2   1  14     7013.83     7101.35    100.81 o 
   3   1  14     1157.48     1087.86     34.65 o 
   4   1  14     6885.73     7009.53     96.99 o 
   5   1  14     1849.86     1773.04     62.89 o 
   6   1  14     2310.16     2162.21     62.41 o 
   7   1  14      238.24      245.12     23.19 o 
   8   1  14      524.87      509.91     31.09 o 
   9   1  14      768.44      812.01     48.89 o 
  10   1  14     3107.28     3017.55    100.94 o 
  11   1  14     5450.31     5350.52    132.33 o 
  12   1  14       13.30       18.95     19.86 o 
  13   1  14     1400.21     1486.15     71.34 o 
  14   1  14      270.57      238.26     36.73 o 
  15   1  14     1549.72     1675.83     78.72 o 
  16   1  14       16.89        1.00     24.58 o 
  17   1  14      406.45      412.15     54.20 o 
  18   1  14     1384.62     1490.69     81.39 o 
  19   1  14       16.45       17.22     25.67 o 
  20   1  14      955.17      933.84     69.94 o 
  21   1  14      231.42      165.94     39.25 o 
  22   1  14       12.63       52.48     31.94 o 
  23   1  14      645.31      600.10     62.27 o 
  24   1  14      187.27       36.92     35.99 o 
  25   1  14      391.80      367.07     74.94 o 
 -38   2  14      383.75      455.70     97.68 o 
 -37   2  14      449.11      530.66     76.93 o 
 -36   2  14      237.20      244.63     58.12 o 
 -35   2  14      181.33      225.61     53.37 o 
 -34   2  14     1261.62     1405.87     86.59 o 
 -33   2  14       50.95       54.94     33.35 o 
 -32   2  14     1234.32     1192.74     76.70 o 
 -31   2  14      392.78      374.03     61.11 o 
 -30   2  14     1370.37     1369.00     73.75 o 
 -29   2  14     3998.32     4173.54    134.09 o 
 -28   2  14     2807.70     2874.71    107.18 o 
 -27   2  14     1123.60     1295.76     76.73 o 
 -26   2  14       85.39       86.96     29.55 o 
 -25   2  14      621.32      556.93     53.27 o 
 -24   2  14     1908.46     1670.80     97.09 o 
 -23   2  14      265.20      132.28     28.35 o 
 -22   2  14     1594.36     1504.05     61.04 o 
 -21   2  14      210.49      191.44     26.05 o 
 -20   2  14      179.22      164.21     31.03 o 
 -19   2  14     4921.45     4976.63    102.97 o 
 -18   2  14     1673.52     1634.74     48.57 o 
 -17   2  14      224.66      215.50     24.07 o 
 -16   2  14     4294.80     4343.99     91.14 o 
 -15   2  14     7632.88     7897.79    132.76 o 
 -14   2  14        2.50       -6.13     12.34 o 
 -13   2  14     4566.21     4851.08     89.31 o 
 -12   2  14      205.93      180.73     21.28 o 
 -11   2  14        9.52       15.41     13.82 o
[truncated: 276,801 more chars]
